# Supplementary material for: Bis{μ-N′-[1-(5-bromo-2-oxidophen­yl)ethyl­idene]benzene­sulfono­hydrazidato}-κ3 O 2,N′:N;κ3 N:O 2,N′-bis­[(dimethyl sulfoxide-κO)copper(II)]
Source: Acta Crystallogr Sect E Struct Rep Online. 2008 Jan 25;64(Pt 2):m414. doi: 10.1107/S1600536808002201 (PMC2960193; doi:10.1107/S1600536808002201)
Supplement: Supplementary file 1 [file e-64-0m414-sup1.cif]

##############################################################################
###                                                                        ###
###        Electronic paper (Acta Crystallographica Section E)             ###
###                                                                        ###
##############################################################################
#                                                                            #
# This CIF contains the data in a paper accepted for publication in Acta     #
# Crystallographica Section E. It conforms to the requirements of Notes      #
# for Authors for Section E, and has been peer reviewed under the auspices   #
# of the IUCr Commission on Journals.                                        #
#                                                                            #
# Full details of the Crystallographic Information File format               #
# are given in the paper "The Crystallographic Information File (CIF):       #
# a New Standard Archive File for Crystallography" by S. R. Hall, F. H.      #
# Allen and I. D. Brown [Acta Cryst. (1991), A47, 655-685].                  #
#                                                                            #
# The current version of the core CIF dictionary is obtainable from          #
# ftp://ftp.iucr.org/pub/cif_core.dic. The current version number is 2.1.    #
#                                                                            #
# Software is freely available for graphical display of the structure(s) in  #
# this CIF.  For information consult the CIF home page http://www.iucr.org/  #
# cif/home.html                                                              #
#                                                                            #
##############################################################################
                                             
data_global
_audit_creation_method     SHELXL-97
_journal_date_recd_electronic     2008-01-07
_journal_date_accepted     2008-01-21
_journal_name_full     'Acta Crystallographica, Section E'
_journal_year     2008
_journal_volume     64
_journal_issue      2
_journal_page_first     m414
_journal_page_last     m414
_journal_paper_category     QM
_journal_coeditor_code     LH2588
_publ_contact_author
;
     Dr. Seik Weng Ng
     Department of Chemistry
     University of Malaya
     50603 Kuala Lumpur
     Malaysia
;
_publ_contact_author_email     seikweng@um.edu.my
_publ_contact_author_fax     '03 7967 4193'
_publ_contact_author_phone     '03 7967 6778'
_publ_section_title
;\
Bis{\m-<i>N</i>'-[1-(5-bromo-2-oxidophenyl)ethylidene]\
benzenesulfonohydrazidato}-\k^3^O^2^,N':N;\k^3^N:N',O^2^-bis[(dimethyl
sulfoxide-\kO)copper(II)]
;
loop_
    _publ_author_name
    _publ_author_address
    'Ali, Hapipah M.'
;
     Department of Chemistry
     University of Malaya
     50603 Kuala Lumpur
     Malaysia
;
    'Laila, Musalem'
;
     Department of Chemistry
     University of Malaya
     50603 Kuala Lumpur
     Malaysia
;
    'Rizal, Razali M.'
;
     Department of Chemistry
     University of Malaya
     50603 Kuala Lumpur
     Malaysia
;
    'Ng, Seik Weng'
;
     Department of Chemistry
     University of Malaya
     50603 Kuala Lumpur
     Malaysia
;
_publ_section_synopsis     .
data_I
_audit_creation_method     SHELXL-97
_chemical_name_systematic
;
Bis{\m-<i>N</i>'-[1-(5-bromo-2-
oxidophenyl)ethylidene]benzenesulfonohydrazidato}-
\k^3^O^2^,N':N;\k^3^N:N',O^2^-bis[(dimethyl sulfoxide-\kO)copper(II)]
;
_chemical_name_common     ?
_chemical_formula_moiety     'C32 H34 Br2 Cu2 N4 O8 S4'
_chemical_formula_sum     'C32 H34 Br2 Cu2 N4 O8 S4'
_chemical_formula_iupac     '[Cu2 (C15 H11 Br N2 O3 S)2 (C2 H6 O S)2]'
_chemical_formula_weight     1017.77
_chemical_melting_point     ?
_symmetry_cell_setting     Triclinic
_symmetry_space_group_name_H-M     'P -1'
_symmetry_space_group_name_Hall     '-P 1'
loop_
    _symmetry_equiv_pos_as_xyz
    'x, y, z'
    '-x, -y, -z'
_cell_length_a     8.08310(10)
_cell_length_b     10.4972(2)
_cell_length_c     12.9481(2)
_cell_angle_alpha     68.1570(10)
_cell_angle_beta     74.9280(10)
_cell_angle_gamma     70.6910(10)
_cell_volume     950.56(3)
_cell_formula_units_Z     1
_cell_measurement_reflns_used     7546
_cell_measurement_theta_min     2.7
_cell_measurement_theta_max     31.0
_cell_measurement_temperature     123(2)
_exptl_crystal_description     Block
_exptl_crystal_colour     Green
_exptl_crystal_size_max     0.40
_exptl_crystal_size_mid     0.31
_exptl_crystal_size_min     0.20
_exptl_crystal_density_diffrn     1.778
_exptl_crystal_density_meas     ?
_exptl_crystal_density_method     'not measured'
_exptl_crystal_F_000     510
_exptl_absorpt_coefficient_mu     3.494
_exptl_absorpt_correction_type     multi-scan
_exptl_absorpt_process_details     '(SADABS; Sheldrick, 1996)'
_exptl_absorpt_correction_T_min     0.3354
_exptl_absorpt_correction_T_max     0.5416
_diffrn_ambient_temperature     123(2)
_diffrn_radiation_type     MoK\a
_diffrn_radiation_wavelength     0.71073
_diffrn_radiation_source     'medium-focus sealed tube'
_diffrn_radiation_monochromator     Graphite
_diffrn_measurement_device_type     'Bruker APEXII'
_diffrn_measurement_method     '\f and \w'
_diffrn_detector_area_resol_mean     ?
_diffrn_reflns_number     12330
_diffrn_reflns_av_R_equivalents     0.0270
_diffrn_reflns_av_sigmaI/netI     0.0269
_diffrn_reflns_theta_min     1.72
_diffrn_reflns_theta_max     27.50
_diffrn_reflns_theta_full     27.50
_diffrn_measured_fraction_theta_max     0.987
_diffrn_measured_fraction_theta_full     0.987
_diffrn_reflns_limit_h_min     -10
_diffrn_reflns_limit_h_max     10
_diffrn_reflns_limit_k_min     -13
_diffrn_reflns_limit_k_max     13
_diffrn_reflns_limit_l_min     -16
_diffrn_reflns_limit_l_max     16
_diffrn_standards_number     0
_diffrn_standards_interval_count     0
_diffrn_standards_interval_time     0
_diffrn_standards_decay_%     0
_reflns_number_total     4318
_reflns_number_gt     3788
_reflns_threshold_expression     I>2\s(I)
_refine_ls_structure_factor_coef     Fsqd
_refine_ls_matrix_type     full
_refine_ls_R_factor_all     0.0479
_refine_ls_R_factor_gt     0.0389
_refine_ls_wR_factor_gt     0.1298
_refine_ls_wR_factor_ref     0.1509
_refine_ls_goodness_of_fit_ref     1.206
_refine_ls_restrained_S_all     1.206
_refine_ls_number_reflns     4318
_refine_ls_number_parameters     238
_refine_ls_number_restraints     0
_refine_ls_hydrogen_treatment     constr
_refine_ls_weighting_scheme     calc
_refine_ls_weighting_details
         'calc w=1/[\s^2^(Fo^2^)+(0.0827P)^2^+1.8365P] where P=(Fo^2^+2Fc^2^)/3'
_atom_sites_solution_hydrogens     geom
_atom_sites_solution_primary     direct
_atom_sites_solution_secondary     difmap
_refine_ls_shift/su_max     0.001
_refine_ls_shift/su_mean     0.000
_refine_diff_density_max     1.747
_refine_diff_density_min     -0.890
_refine_ls_extinction_method     none
_refine_ls_extinction_coef     ?
loop_
    _atom_type_symbol
    _atom_type_description
    _atom_type_scat_dispersion_real
    _atom_type_scat_dispersion_imag
    _atom_type_scat_source
    'C' 'C' 0.0033 0.0016
                         'International Tables Vol C Tables 4.2.6.8 and 6.1.1.4'
    'H' 'H' 0.0000 0.0000
                         'International Tables Vol C Tables 4.2.6.8 and 6.1.1.4'
    'N' 'N' 0.0061 0.0033
                         'International Tables Vol C Tables 4.2.6.8 and 6.1.1.4'
    'O' 'O' 0.0106 0.0060
                         'International Tables Vol C Tables 4.2.6.8 and 6.1.1.4'
    'S' 'S' 0.1246 0.1234
                         'International Tables Vol C Tables 4.2.6.8 and 6.1.1.4'
    'Cu' 'Cu' 0.3201 1.2651
                         'International Tables Vol C Tables 4.2.6.8 and 6.1.1.4'
    'Br' 'Br' -0.2901 2.4595
                         'International Tables Vol C Tables 4.2.6.8 and 6.1.1.4'
_computing_data_collection     'APEX2 (Bruker, 2005)'
_computing_cell_refinement     'SAINT (Bruker, 2005)'
_computing_data_reduction     'SAINT (Bruker, 2005)'
_computing_structure_solution     'SHELXS97 (Sheldrick, 2008)'
_computing_structure_refinement     'SHELXL97 (Sheldrick, 2008)'
_computing_molecular_graphics     'X-SEED (Barbour, 2001)'
_computing_publication_material     'publCIF (Westrip, 2008)'
loop_
    _atom_site_type_symbol
    _atom_site_label
    _atom_site_fract_x
    _atom_site_fract_y
    _atom_site_fract_z
    _atom_site_U_iso_or_equiv
    _atom_site_adp_type
    _atom_site_calc_flag
    _atom_site_refinement_flags
    _atom_site_occupancy
    _atom_site_disorder_assembly
    _atom_site_disorder_group
    Br Br1 0.33316(6) 0.23924(5) 0.54963(4) 0.03789(17) Uani d . 1 . .
    Cu Cu1 1.09563(6) 0.32031(5) 0.10740(4) 0.02020(15) Uani d . 1 . .
    S S1 1.13219(13) 0.63204(10) 0.05283(8) 0.0213(2) Uani d . 1 . .
    S S2 1.41379(13) 0.06832(10) 0.18255(8) 0.0230(2) Uani d . 1 . .
    O O1 1.0528(4) 0.2167(3) 0.2622(3) 0.0285(6) Uani d . 1 . .
    O O2 1.2628(4) 0.4956(3) 0.0677(3) 0.0278(6) Uani d . 1 . .
    O O3 1.1615(4) 0.7489(3) -0.0472(3) 0.0292(7) Uani d . 1 . .
    O O4 1.3150(4) 0.1704(3) 0.0840(2) 0.0253(6) Uani d . 1 . .
    N N1 0.9142(4) 0.4879(3) 0.1354(3) 0.0195(6) Uani d . 1 . .
    N N2 0.9352(4) 0.6205(3) 0.0558(3) 0.0198(6) Uani d . 1 . .
    C C1 0.8917(5) 0.2298(4) 0.3191(3) 0.0219(8) Uani d . 1 . .
    C C2 0.8558(6) 0.1098(5) 0.4082(3) 0.0269(9) Uani d . 1 . .
    H H2 0.9472 0.0236 0.4212 0.032 Uiso calc R 1 . .
    C C3 0.6946(6) 0.1120(5) 0.4770(3) 0.0274(9) Uani d . 1 . .
    H H3 0.6759 0.0294 0.5370 0.033 Uiso calc R 1 . .
    C C4 0.5591(6) 0.2368(5) 0.4575(3) 0.0249(8) Uani d . 1 . .
    C C5 0.5843(5) 0.3557(4) 0.3695(4) 0.0243(8) Uani d . 1 . .
    H H5 0.4889 0.4393 0.3569 0.029 Uiso calc R 1 . .
    C C6 0.7481(5) 0.3565(4) 0.2975(3) 0.0208(7) Uani d . 1 . .
    C C7 0.7691(5) 0.4889(4) 0.2075(3) 0.0217(8) Uani d . 1 . .
    C C8 0.6221(7) 0.6230(5) 0.1999(5) 0.0392(12) Uani d . 1 . .
    H H8A 0.6631 0.7033 0.1428 0.059 Uiso calc R 1 . .
    H H8B 0.5875 0.6396 0.2731 0.059 Uiso calc R 1 . .
    H H8C 0.5198 0.6135 0.1788 0.059 Uiso calc R 1 . .
    C C10 1.1190(5) 0.6831(4) 0.1713(3) 0.0220(8) Uani d . 1 . .
    C C11 1.1381(6) 0.5793(5) 0.2752(4) 0.0269(8) Uani d . 1 . .
    H H11 1.1558 0.4822 0.2833 0.032 Uiso calc R 1 . .
    C C12 1.1307(6) 0.6200(5) 0.3673(4) 0.0318(9) Uani d . 1 . .
    H H12 1.1418 0.5505 0.4393 0.038 Uiso calc R 1 . .
    C C13 1.1072(6) 0.7618(5) 0.3547(4) 0.0327(10) Uani d . 1 . .
    H H13 1.1064 0.7884 0.4174 0.039 Uiso calc R 1 . .
    C C14 1.0849(6) 0.8649(5) 0.2507(4) 0.0304(9) Uani d . 1 . .
    H H14 1.0656 0.9622 0.2429 0.036 Uiso calc R 1 . .
    C C15 1.0910(6) 0.8258(4) 0.1583(4) 0.0249(8) Uani d . 1 . .
    H H15 1.0761 0.8957 0.0869 0.030 Uiso calc R 1 . .
    C C16 1.6285(6) 0.0005(5) 0.1132(4) 0.0294(9) Uani d . 1 . .
    H H16A 1.6190 -0.0542 0.0690 0.044 Uiso calc R 1 . .
    H H16B 1.7060 -0.0613 0.1694 0.044 Uiso calc R 1 . .
    H H16C 1.6786 0.0797 0.0631 0.044 Uiso calc R 1 . .
    C C17 1.4719(6) 0.1775(5) 0.2371(4) 0.0310(9) Uani d . 1 . .
    H H17A 1.3669 0.2215 0.2823 0.046 Uiso calc R 1 . .
    H H17B 1.5168 0.2519 0.1746 0.046 Uiso calc R 1 . .
    H H17C 1.5640 0.1193 0.2844 0.046 Uiso calc R 1 . .
loop_
    _atom_site_aniso_label
    _atom_site_aniso_U_11
    _atom_site_aniso_U_22
    _atom_site_aniso_U_33
    _atom_site_aniso_U_12
    _atom_site_aniso_U_13
    _atom_site_aniso_U_23
    Br1 0.0284(3) 0.0359(3) 0.0357(3) -0.01063(19) 0.00829(19) -0.0030(2)
    Cu1 0.0171(3) 0.0210(3) 0.0222(3) -0.00342(18) -0.00075(18) -0.00929(19)
    S1 0.0190(5) 0.0249(5) 0.0240(5) -0.0098(4) 0.0014(3) -0.0118(4)
    S2 0.0192(5) 0.0238(5) 0.0253(5) -0.0066(4) -0.0020(4) -0.0070(4)
    O1 0.0205(14) 0.0309(15) 0.0248(14) 0.0000(12) -0.0005(11) -0.0063(12)
    O2 0.0179(14) 0.0312(16) 0.0391(17) -0.0064(12) 0.0007(12) -0.0200(13)
    O3 0.0320(17) 0.0352(16) 0.0255(15) -0.0200(14) 0.0015(13) -0.0095(13)
    O4 0.0220(14) 0.0278(14) 0.0245(14) 0.0011(11) -0.0040(11) -0.0130(12)
    N1 0.0206(16) 0.0187(15) 0.0205(15) -0.0074(12) -0.0020(12) -0.0063(12)
    N2 0.0201(16) 0.0205(15) 0.0214(15) -0.0094(12) -0.0014(12) -0.0074(12)
    C1 0.0202(18) 0.0271(19) 0.0204(18) -0.0047(15) -0.0025(14) -0.0113(15)
    C2 0.030(2) 0.0246(19) 0.0213(19) 0.0012(16) -0.0058(16) -0.0085(15)
    C3 0.036(2) 0.0252(19) 0.0199(18) -0.0089(17) -0.0040(17) -0.0047(15)
    C4 0.024(2) 0.029(2) 0.0213(18) -0.0088(16) 0.0002(15) -0.0081(16)
    C5 0.0196(18) 0.0247(19) 0.028(2) -0.0055(15) -0.0014(15) -0.0090(16)
    C6 0.0190(18) 0.0193(17) 0.0245(18) -0.0061(14) -0.0008(15) -0.0081(14)
    C7 0.0190(18) 0.0202(18) 0.0255(19) -0.0070(14) 0.0012(15) -0.0084(15)
    C8 0.030(2) 0.021(2) 0.046(3) -0.0012(18) 0.011(2) -0.0033(19)
    C10 0.0177(18) 0.0252(19) 0.0275(19) -0.0056(15) -0.0009(15) -0.0149(16)
    C11 0.025(2) 0.026(2) 0.029(2) -0.0045(16) -0.0016(16) -0.0115(16)
    C12 0.029(2) 0.038(2) 0.027(2) -0.0038(19) -0.0042(17) -0.0122(18)
    C13 0.030(2) 0.044(3) 0.032(2) -0.0112(19) -0.0001(18) -0.023(2)
    C14 0.030(2) 0.030(2) 0.037(2) -0.0118(18) 0.0038(18) -0.0194(19)
    C15 0.024(2) 0.0241(19) 0.027(2) -0.0099(16) 0.0023(16) -0.0099(16)
    C16 0.023(2) 0.027(2) 0.038(2) -0.0021(16) -0.0020(17) -0.0153(18)
    C17 0.031(2) 0.038(2) 0.031(2) -0.0086(19) -0.0062(18) -0.0181(19)
loop_
    _geom_bond_atom_site_label_1
    _geom_bond_atom_site_label_2
    _geom_bond_site_symmetry_2
    _geom_bond_distance
    _geom_bond_publ_flag
    Br1 C4 . 1.902(4) ?
    Cu1 O1 . 1.894(3) yes
    Cu1 O4 . 1.986(3) yes
    Cu1 N1 . 1.967(3) yes
    Cu1 N2 2_765 2.026(3) yes
    S1 O3 . 1.445(3) ?
    S1 O2 . 1.450(3) ?
    S1 N2 . 1.626(3) ?
    S1 C10 . 1.772(4) ?
    S2 O4 . 1.537(3) ?
    S2 C17 . 1.779(4) ?
    S2 C16 . 1.781(4) ?
    O1 C1 . 1.310(5) ?
    N1 C7 . 1.295(5) ?
    N1 N2 . 1.423(4) ?
    N2 Cu1 2_765 2.026(3) ?
    C1 C2 . 1.410(6) ?
    C1 C6 . 1.438(5) ?
    C2 C3 . 1.372(6) ?
    C2 H2 . 0.9500 ?
    C3 C4 . 1.388(6) ?
    C3 H3 . 0.9500 ?
    C4 C5 . 1.374(6) ?
    C5 C6 . 1.407(6) ?
    C5 H5 . 0.9500 ?
    C6 C7 . 1.472(5) ?
    C7 C8 . 1.501(6) ?
    C8 H8A . 0.9800 ?
    C8 H8B . 0.9800 ?
    C8 H8C . 0.9800 ?
    C10 C11 . 1.388(6) ?
    C10 C15 . 1.390(6) ?
    C11 C12 . 1.391(6) ?
    C11 H11 . 0.9500 ?
    C12 C13 . 1.387(7) ?
    C12 H12 . 0.9500 ?
    C13 C14 . 1.389(7) ?
    C13 H13 . 0.9500 ?
    C14 C15 . 1.388(6) ?
    C14 H14 . 0.9500 ?
    C15 H15 . 0.9500 ?
    C16 H16A . 0.9800 ?
    C16 H16B . 0.9800 ?
    C16 H16C . 0.9800 ?
    C17 H17A . 0.9800 ?
    C17 H17B . 0.9800 ?
    C17 H17C . 0.9800 ?
loop_
    _geom_angle_atom_site_label_1
    _geom_angle_atom_site_label_2
    _geom_angle_atom_site_label_3
    _geom_angle_site_symmetry_1
    _geom_angle_site_symmetry_3
    _geom_angle
    _geom_angle_publ_flag
    O1 Cu1 N1 . . 89.77(13) ?
    O1 Cu1 O4 . . 91.02(13) ?
    N1 Cu1 O4 . . 167.44(13) ?
    O1 Cu1 N2 . 2_765 153.28(14) ?
    N1 Cu1 N2 . 2_765 93.89(13) ?
    O4 Cu1 N2 . 2_765 91.03(13) ?
    O3 S1 O2 . . 118.67(19) ?
    O3 S1 N2 . . 105.18(18) ?
    O2 S1 N2 . . 112.07(17) ?
    O3 S1 C10 . . 107.86(19) ?
    O2 S1 C10 . . 106.05(19) ?
    N2 S1 C10 . . 106.37(18) ?
    O4 S2 C17 . . 105.9(2) ?
    O4 S2 C16 . . 102.9(2) ?
    C17 S2 C16 . . 98.1(2) ?
    C1 O1 Cu1 . . 121.3(3) ?
    S2 O4 Cu1 . . 120.97(17) ?
    C7 N1 N2 . . 117.5(3) ?
    C7 N1 Cu1 . . 127.0(3) ?
    N2 N1 Cu1 . . 114.7(2) ?
    N1 N2 S1 . . 108.2(2) ?
    N1 N2 Cu1 . 2_765 122.8(2) ?
    S1 N2 Cu1 . 2_765 105.85(17) ?
    O1 C1 C2 . . 117.5(4) ?
    O1 C1 C6 . . 125.2(4) ?
    C2 C1 C6 . . 117.3(4) ?
    C3 C2 C1 . . 122.9(4) ?
    C3 C2 H2 . . 118.5 ?
    C1 C2 H2 . . 118.5 ?
    C2 C3 C4 . . 119.0(4) ?
    C2 C3 H3 . . 120.5 ?
    C4 C3 H3 . . 120.5 ?
    C5 C4 C3 . . 120.7(4) ?
    C5 C4 Br1 . . 119.9(3) ?
    C3 C4 Br1 . . 119.3(3) ?
    C4 C5 C6 . . 121.5(4) ?
    C4 C5 H5 . . 119.2 ?
    C6 C5 H5 . . 119.2 ?
    C5 C6 C1 . . 118.4(4) ?
    C5 C6 C7 . . 119.0(4) ?
    C1 C6 C7 . . 122.5(4) ?
    N1 C7 C6 . . 119.4(3) ?
    N1 C7 C8 . . 120.8(4) ?
    C6 C7 C8 . . 119.7(4) ?
    C7 C8 H8A . . 109.5 ?
    C7 C8 H8B . . 109.5 ?
    H8A C8 H8B . . 109.5 ?
    C7 C8 H8C . . 109.5 ?
    H8A C8 H8C . . 109.5 ?
    H8B C8 H8C . . 109.5 ?
    C11 C10 C15 . . 121.3(4) ?
    C11 C10 S1 . . 119.2(3) ?
    C15 C10 S1 . . 119.5(3) ?
    C10 C11 C12 . . 118.8(4) ?
    C10 C11 H11 . . 120.6 ?
    C12 C11 H11 . . 120.6 ?
    C13 C12 C11 . . 120.3(4) ?
    C13 C12 H12 . . 119.8 ?
    C11 C12 H12 . . 119.8 ?
    C12 C13 C14 . . 120.3(4) ?
    C12 C13 H13 . . 119.9 ?
    C14 C13 H13 . . 119.9 ?
    C15 C14 C13 . . 119.9(4) ?
    C15 C14 H14 . . 120.0 ?
    C13 C14 H14 . . 120.0 ?
    C14 C15 C10 . . 119.3(4) ?
    C14 C15 H15 . . 120.4 ?
    C10 C15 H15 . . 120.4 ?
    S2 C16 H16A . . 109.5 ?
    S2 C16 H16B . . 109.5 ?
    H16A C16 H16B . . 109.5 ?
    S2 C16 H16C . . 109.5 ?
    H16A C16 H16C . . 109.5 ?
    H16B C16 H16C . . 109.5 ?
    S2 C17 H17A . . 109.5 ?
    S2 C17 H17B . . 109.5 ?
    H17A C17 H17B . . 109.5 ?
    S2 C17 H17C . . 109.5 ?
    H17A C17 H17C . . 109.5 ?
    H17B C17 H17C . . 109.5 ?
loop_
    _geom_torsion_atom_site_label_1
    _geom_torsion_atom_site_label_2
    _geom_torsion_atom_site_label_3
    _geom_torsion_atom_site_label_4
    _geom_torsion_site_symmetry_1
    _geom_torsion_site_symmetry_2
    _geom_torsion_site_symmetry_3
    _geom_torsion_site_symmetry_4
    _geom_torsion
    _geom_torsion_publ_flag
    N1 Cu1 O1 C1 . . . . 40.0(3) ?
    O4 Cu1 O1 C1 . . . . -152.5(3) ?
    N2 Cu1 O1 C1 2_765 . . . -58.2(5) ?
    C17 S2 O4 Cu1 . . . . -58.7(3) ?
    C16 S2 O4 Cu1 . . . . -161.2(2) ?
    O1 Cu1 O4 S2 . . . . -23.1(2) ?
    N1 Cu1 O4 S2 . . . . 70.5(7) ?
    N2 Cu1 O4 S2 2_765 . . . -176.4(2) ?
    O1 Cu1 N1 C7 . . . . -34.4(4) ?
    O4 Cu1 N1 C7 . . . . -128.1(6) ?
    N2 Cu1 N1 C7 2_765 . . . 119.1(3) ?
    O1 Cu1 N1 N2 . . . . 155.5(3) ?
    O4 Cu1 N1 N2 . . . . 61.8(7) ?
    N2 Cu1 N1 N2 2_765 . . . -51.0(3) ?
    C7 N1 N2 S1 . . . . 132.6(3) ?
    Cu1 N1 N2 S1 . . . . -56.4(3) ?
    C7 N1 N2 Cu1 . . . 2_765 -103.8(4) ?
    Cu1 N1 N2 Cu1 . . . 2_765 67.3(3) ?
    O3 S1 N2 N1 . . . . 166.0(2) ?
    O2 S1 N2 N1 . . . . 35.8(3) ?
    C10 S1 N2 N1 . . . . -79.7(3) ?
    O3 S1 N2 Cu1 . . . 2_765 32.7(2) ?
    O2 S1 N2 Cu1 . . . 2_765 -97.6(2) ?
    C10 S1 N2 Cu1 . . . 2_765 146.95(18) ?
    Cu1 O1 C1 C2 . . . . 148.7(3) ?
    Cu1 O1 C1 C6 . . . . -30.8(5) ?
    O1 C1 C2 C3 . . . . 177.1(4) ?
    C6 C1 C2 C3 . . . . -3.3(6) ?
    C1 C2 C3 C4 . . . . 1.1(7) ?
    C2 C3 C4 C5 . . . . 1.3(7) ?
    C2 C3 C4 Br1 . . . . 178.2(3) ?
    C3 C4 C5 C6 . . . . -1.3(7) ?
    Br1 C4 C5 C6 . . . . -178.1(3) ?
    C4 C5 C6 C1 . . . . -1.1(6) ?
    C4 C5 C6 C7 . . . . -177.5(4) ?
    O1 C1 C6 C5 . . . . -177.2(4) ?
    C2 C1 C6 C5 . . . . 3.2(6) ?
    O1 C1 C6 C7 . . . . -0.9(6) ?
    C2 C1 C6 C7 . . . . 179.6(4) ?
    N2 N1 C7 C6 . . . . -174.7(3) ?
    Cu1 N1 C7 C6 . . . . 15.4(5) ?
    N2 N1 C7 C8 . . . . 5.6(6) ?
    Cu1 N1 C7 C8 . . . . -164.3(4) ?
    C5 C6 C7 N1 . . . . -174.6(4) ?
    C1 C6 C7 N1 . . . . 9.1(6) ?
    C5 C6 C7 C8 . . . . 5.1(6) ?
    C1 C6 C7 C8 . . . . -171.2(4) ?
    O3 S1 C10 C11 . . . . -163.2(3) ?
    O2 S1 C10 C11 . . . . -35.1(4) ?
    N2 S1 C10 C11 . . . . 84.4(4) ?
    O3 S1 C10 C15 . . . . 16.4(4) ?
    O2 S1 C10 C15 . . . . 144.5(3) ?
    N2 S1 C10 C15 . . . . -96.0(3) ?
    C15 C10 C11 C12 . . . . -0.7(6) ?
    S1 C10 C11 C12 . . . . 178.8(3) ?
    C10 C11 C12 C13 . . . . -0.9(7) ?
    C11 C12 C13 C14 . . . . 2.1(7) ?
    C12 C13 C14 C15 . . . . -1.7(7) ?
    C13 C14 C15 C10 . . . . 0.1(7) ?
    C11 C10 C15 C14 . . . . 1.1(6) ?
    S1 C10 C15 C14 . . . . -178.5(3) ?
