# Supplementary material for: Bis{μ-N′-[1-(5-bromo-2-oxidophen­yl)ethyl­idene]benzene­sulfono­hydrazidato}-κ3 O 2,N′:N;κ3 N:O 2,N′-bis­[(dimethyl sulfoxide-κO)copper(II)]
Source: Acta Crystallogr Sect E Struct Rep Online. 2008 Jan 25;64(Pt 2):m414. doi: 10.1107/S1600536808002201 (PMC2960193; doi:10.1107/S1600536808002201)
Supplement: Supplementary file 2 [file e-64-0m414-Isup2.hkl]

# 
# h,k,l, Fc-squared, Fo-squared, sigma(Fo-squared) and status flag 
# 
data_I
_shelx_title '  P-1' 
_shelx_refln_list_code          4 
_shelx_F_calc_maximum      173.81 
_exptl_crystal_F_000       510.00 
_reflns_d_resolution_high  0.7696 
 
loop_ 
 _symmetry_equiv_pos_as_xyz 
 'x, y, z' 
 '-x, -y, -z' 
 
_cell_length_a     8.0831 
_cell_length_b    10.4972 
_cell_length_c    12.9481 
_cell_angle_alpha  68.157 
_cell_angle_beta   74.928 
_cell_angle_gamma  70.691 
 
_shelx_F_squared_multiplier     1.000 
 
loop_ 
 _refln_index_h 
 _refln_index_k 
 _refln_index_l 
 _refln_F_squared_calc 
 _refln_F_squared_meas 
 _refln_F_squared_sigma 
 _refln_observed_status 
   2   0   0        5.12        1.58      1.36 o 
   3   0   0      155.16      164.56      4.91 o 
   4   0   0    11962.78    14299.06    182.76 o 
   5   0   0     5657.04     6353.95     96.01 o 
   6   0   0      524.81      586.87     11.77 o 
   7   0   0       13.86       16.04      3.98 o 
   8   0   0        3.22        3.59      8.27 o 
   9   0   0      688.90      705.41     32.52 o 
  -9   1   0      520.90      524.64     27.23 o 
  -8   1   0     2021.12     2035.64     78.70 o 
  -7   1   0      442.59      426.98     15.76 o 
  -6   1   0      940.09     1070.85     22.55 o 
  -5   1   0      541.09      560.73     13.69 o 
  -4   1   0     5962.93     6626.74     99.93 o 
  -3   1   0     2876.47     3256.79     44.72 o 
  -2   1   0     5267.94     6349.25     87.02 o 
  -1   1   0     2628.57     2757.04     79.94 o 
   0   1   0     1739.26       -0.21      0.14 o 
   2   1   0    13082.97    16011.34    251.45 o 
   3   1   0      593.29      706.17     14.82 o 
   4   1   0     5039.78     6013.10     92.27 o 
   5   1   0      975.48      990.02     24.90 o 
   7   1   0      276.95      261.01      8.36 o 
   8   1   0      197.72      229.47      9.50 o 
   9   1   0      174.92      179.13     13.88 o 
  -9   2   0       70.47       61.27     12.64 o 
  -8   2   0     1072.19     1024.31     29.62 o 
  -7   2   0      577.34      563.53     17.72 o 
  -6   2   0      898.37     1096.08     38.87 o 
  -5   2   0     1261.20     1260.00     23.32 o 
  -4   2   0       27.35       42.00      2.46 o 
  -3   2   0     1723.52     1730.32     26.51 o 
  -2   2   0     2056.76     2367.17     28.69 o 
  -1   2   0       66.49       67.05      2.76 o 
   0   2   0    10897.56    12933.20    189.83 o 
   1   2   0     2197.96     2306.43     35.77 o 
   2   2   0     1155.84     1156.47     16.99 o 
   3   2   0       12.41       11.32      2.32 o 
   4   2   0     8901.36    10246.07    204.51 o 
   5   2   0     5644.53     5928.32    118.47 o 
   6   2   0      333.49      346.38     15.03 o 
   7   2   0      112.40       99.80      5.53 o 
   8   2   0      166.42      166.22      9.13 o 
   9   2   0     1922.75     1968.80     41.96 o 
  10   2   0      470.13      441.58     24.14 o 
  -8   3   0      896.99      908.87     43.68 o 
  -7   3   0      162.06      171.39     13.95 o 
  -6   3   0      149.92      228.89      8.30 o 
  -5   3   0      636.29      649.39     12.80 o 
  -4   3   0     8945.28     9531.62    143.57 o 
  -3   3   0      291.15      267.81      5.67 o 
  -2   3   0      663.71      698.38     10.49 o 
  -1   3   0      565.52      630.17      8.64 o 
   0   3   0      632.19      617.82      9.74 o 
   1   3   0     8036.52     8683.16    105.06 o 
   2   3   0      814.03      735.21     10.14 o 
   3   3   0     1586.98     1771.58     22.51 o 
   4   3   0      104.81       81.38      3.65 o 
   5   3   0     2282.40     2173.70     44.31 o 
   6   3   0     1488.60     1414.02     29.66 o 
   7   3   0      816.35      802.73     18.37 o 
   8   3   0       51.96       56.66      5.38 o 
   9   3   0      278.52      295.64     18.69 o 
  10   3   0      434.51      422.63     17.07 o 
  -8   4   0      318.45      298.68     14.40 o 
  -7   4   0     2053.15     2068.14     53.68 o 
  -6   4   0      129.05      188.82     10.34 o 
  -5   4   0      124.53      110.92      4.67 o 
  -4   4   0       39.59       46.17      3.28 o 
  -3   4   0     7720.31     7892.14    133.61 o 
  -2   4   0      233.70      238.50      6.04 o 
  -1   4   0      353.46      364.04      7.88 o 
   0   4   0      387.22      408.81      7.21 o 
   1   4   0     1875.29     1925.22     29.30 o 
   2   4   0     5799.42     6137.24     79.97 o 
   3   4   0      113.43      188.67      3.83 o 
   4   4   0      202.22      178.53      4.30 o 
   5   4   0      275.77      246.84      8.83 o 
   6   4   0     1297.59     1154.23     29.56 o 
   7   4   0      226.87      211.12     12.42 o 
   8   4   0       48.03       54.12      6.81 o 
   9   4   0     1262.65     1320.39     35.20 o 
  10   4   0       17.75       30.46     13.24 o 
  -7   5   0       67.61       65.13      8.45 o 
  -6   5   0      775.09      718.65     22.26 o 
  -5   5   0       82.54       83.90      4.93 o 
  -4   5   0        9.15       17.51      3.27 o 
  -3   5   0      106.07      154.53      6.72 o 
  -2   5   0     2126.57     1936.17     30.13 o 
  -1   5   0       66.40       76.84      4.52 o 
   0   5   0       15.48       14.11      2.73 o 
   1   5   0     2737.22     2789.14     40.80 o 
   2   5   0     3390.74     3603.46     51.60 o 
   3   5   0      548.11      552.10      9.10 o 
   4   5   0      134.48      140.99      4.17 o 
   5   5   0     1132.74     1189.57     23.55 o 
   6   5   0     1406.03     1390.59     35.06 o 
   7   5   0      150.48      148.29      8.95 o 
   8   5   0       61.55       55.51      6.67 o 
   9   5   0       71.60       90.49      9.30 o 
  10   5   0     1527.20     1616.92     63.30 o 
  -7   6   0       23.36       24.32      8.33 o 
  -6   6   0      115.19      118.73      9.45 o 
  -5   6   0      278.11      246.96      9.96 o 
  -4   6   0      134.57      104.28      5.05 o 
  -3   6   0      601.01      660.03     16.17 o 
  -2   6   0      645.86      621.34     12.60 o 
  -1   6   0     2103.10     2005.45     34.80 o 
   0   6   0        6.94       11.14      2.84 o 
   1   6   0     1626.62     1597.79     26.79 o 
   2   6   0     3037.12     2921.26     47.41 o 
   3   6   0      512.57      938.96     32.62 o 
   4   6   0        4.83        4.96      2.30 o 
   5   6   0      925.38      914.84     16.56 o 
   6   6   0     4765.24     4633.79    111.17 o 
   7   6   0     1245.57     1138.49     29.72 o 
   8   6   0      312.43      343.13     21.35 o 
   9   6   0       38.85       43.95     12.18 o 
  -6   7   0       68.39       65.03      9.58 o 
  -5   7   0       20.82       24.05      5.93 o 
  -4   7   0       12.11       16.81      3.84 o 
  -3   7   0      345.32      402.31      9.76 o 
  -2   7   0     2020.36     1940.46     34.05 o 
  -1   7   0      225.94      201.16      7.07 o 
   0   7   0     3208.61     3340.08     57.19 o 
   1   7   0       24.00       27.12      3.24 o 
   2   7   0     2583.76     2647.42     50.30 o 
   3   7   0     1231.98     1191.60     28.48 o 
   4   7   0      915.35      905.04     19.19 o 
   5   7   0      101.50      100.88      5.05 o 
   6   7   0     1778.59     1772.89     44.10 o 
   7   7   0      221.71      190.09      9.90 o 
   8   7   0       41.21       48.49     10.58 o 
   9   7   0        4.39       -6.60     10.72 o 
  -5   8   0       11.47        2.62     17.20 o 
  -4   8   0      139.56      121.52      9.75 o 
  -3   8   0       18.01       28.13      4.23 o 
  -2   8   0      470.20      469.60     18.70 o 
  -1   8   0      171.83      149.91      7.37 o 
   0   8   0      573.33      577.98     10.96 o 
   1   8   0        7.64        4.56      3.29 o 
   2   8   0     1169.08     1130.16     30.95 o 
   3   8   0      738.92      750.23     22.07 o 
   4   8   0      161.08      132.00      6.60 o 
   5   8   0       91.61       88.12     14.38 o 
   6   8   0     1602.73     1606.72     37.72 o 
   7   8   0       24.37       30.67      9.19 o 
   8   8   0       31.81       41.11     10.51 o 
   9   8   0       10.27       20.77     11.82 o 
  -5   9   0      525.98      569.04     21.88 o 
  -4   9   0        6.59        1.77      6.64 o 
  -3   9   0      232.59      238.79     11.20 o 
  -2   9   0      599.79      586.14     20.80 o 
  -1   9   0        2.74       -0.08      4.21 o 
   0   9   0      179.78      186.59      6.41 o 
   1   9   0      483.45      472.93      9.78 o 
   2   9   0     1097.12     1057.72     22.01 o 
   3   9   0     1411.56     1472.35     41.85 o 
   4   9   0      959.26      953.63     21.27 o 
   5   9   0       17.24       11.84      5.10 o 
   6   9   0       33.52       48.73      5.80 o 
   7   9   0     1388.77     1387.49     38.13 o 
   8   9   0       12.48       14.72      8.03 o 
  -3  10   0        0.04       25.14      7.36 o 
  -2  10   0      514.22      515.82     15.70 o 
  -1  10   0      589.33      573.38     19.61 o 
   0  10   0      100.17       98.91      4.92 o 
   1  10   0        2.20        0.36      4.14 o 
   2  10   0      312.99      314.50      9.17 o 
   3  10   0      233.81      244.75      9.03 o 
   4  10   0      175.73      204.74      9.06 o 
   5  10   0      100.26      111.32      9.18 o 
   6  10   0       42.47       27.74      8.12 o 
   7  10   0        2.31        4.79     12.53 o 
   8  10   0      640.53      608.32     31.20 o 
  -2  11   0       39.46       34.79      7.60 o 
  -1  11   0      542.37      557.23     16.69 o 
   0  11   0      294.49      317.49     13.12 o 
   1  11   0       11.34       14.47      6.10 o 
   2  11   0      206.40      212.98     12.86 o 
   3  11   0        6.65       15.28      7.58 o 
   4  11   0      206.68      210.84     12.15 o 
   5  11   0       82.14       76.78      9.21 o 
   6  11   0       12.27       11.96      8.67 o 
   7  11   0      245.87      240.26     20.16 o 
   0  12   0      216.93      231.88     16.23 o 
   1  12   0      170.76      171.47     10.16 o 
   2  12   0       38.15       42.16      7.42 o 
   3  12   0      404.69      418.30     14.72 o 
   4  12   0       12.72       12.23      8.49 o 
   5  12   0      132.30      143.65     11.14 o 
  -4 -12   1       13.86       12.78      7.88 o 
  -3 -12   1      289.90      339.29     14.02 o 
  -2 -12   1      111.35      106.59      9.09 o 
  -1 -12   1        0.44        3.20      6.96 o 
  -6 -11   1      567.04      577.86     30.85 o 
  -5 -11   1        0.85        1.13      8.10 o 
  -4 -11   1      312.12      309.57     16.46 o 
  -3 -11   1       43.77       43.53      7.30 o 
  -2 -11   1      168.57      184.07      9.86 o 
  -1 -11   1      171.73      192.93      9.89 o 
   0 -11   1        0.16        1.91      5.04 o 
   1 -11   1       57.34       58.06      7.85 o 
   2 -11   1       30.22       29.31      7.79 o 
  -7 -10   1        2.78       19.35     13.53 o 
  -6 -10   1       53.72       49.15      7.99 o 
  -5 -10   1      558.41      563.63     15.34 o 
  -4 -10   1        8.51        5.48      8.96 o 
  -3 -10   1       16.04       15.59      4.64 o 
  -2 -10   1      866.30      891.33     23.50 o 
  -1 -10   1      175.79      182.50      6.73 o 
   0 -10   1      223.51      214.45      7.35 o 
   1 -10   1      113.14      114.44      5.31 o 
   2 -10   1      717.05      762.68     19.98 o 
   3 -10   1      363.74      365.18     19.77 o 
  -8  -9   1       59.63       49.31     11.96 o 
  -7  -9   1        9.42       10.97      9.76 o 
  -6  -9   1      195.86      195.57     15.41 o 
  -5  -9   1       71.74       87.82      7.49 o 
  -4  -9   1     1703.32     1700.98     48.49 o 
  -3  -9   1        9.09       -2.92      5.06 o 
  -2  -9   1      716.80      739.27     13.46 o 
  -1  -9   1     1196.54     1213.94     20.02 o 
   0  -9   1     1280.50     1245.63     25.29 o 
   1  -9   1       51.10       60.87      4.80 o 
   2  -9   1      325.16      328.58      9.57 o 
   3  -9   1      626.75      621.16     17.19 o 
   4  -9   1       70.59       87.23      7.96 o 
  -8  -8   1      624.41      584.64     28.01 o 
  -7  -8   1       73.24       60.77     10.51 o 
  -6  -8   1      253.71      262.50     11.57 o 
  -5  -8   1     1039.09     1058.19     22.72 o 
  -4  -8   1       29.09       47.39      8.66 o 
  -3  -8   1     1551.38     1565.97     37.14 o 
  -2  -8   1      107.64       96.97      4.57 o 
  -1  -8   1     1293.27     1184.84     19.37 o 
   0  -8   1     2343.09     2359.91     36.23 o 
   1  -8   1      769.18      782.91     15.77 o 
   2  -8   1      352.00      351.08      9.29 o 
   3  -8   1       27.56       18.31      5.93 o 
   4  -8   1      655.95      637.66     17.22 o 
   5  -8   1       65.50       67.29      9.66 o 
  -9  -7   1      390.15      345.62     22.93 o 
  -8  -7   1       39.96       30.60     10.54 o 
  -7  -7   1      701.73      699.06     20.40 o 
  -6  -7   1      175.63      158.44      9.45 o 
  -5  -7   1       26.22       34.34      5.03 o 
  -4  -7   1      896.84      888.77     23.15 o 
  -3  -7   1       17.99       13.26      4.27 o 
  -2  -7   1      112.00      125.20      5.32 o 
  -1  -7   1     1398.60     1399.16     22.09 o 
   0  -7   1      987.78      915.04     15.37 o 
   1  -7   1      306.40      330.07      8.76 o 
   2  -7   1      100.82       92.91      5.11 o 
   3  -7   1     1209.92     1152.01     21.40 o 
   4  -7   1        2.53       -1.49      5.46 o 
   5  -7   1      512.18      517.14     14.87 o 
   6  -7   1        0.66        1.07      8.30 o 
  -9  -6   1      561.95      592.02     29.32 o 
  -8  -6   1     1260.45     1162.02     37.88 o 
  -7  -6   1       21.23       28.97      5.92 o 
  -6  -6   1     1066.03     1003.18     26.50 o 
  -5  -6   1     4797.61     4841.84     93.33 o 
  -4  -6   1      751.76      877.47     17.39 o 
  -3  -6   1     1762.47     1783.97     34.11 o 
  -2  -6   1      554.11      547.54     12.02 o 
  -1  -6   1     1056.95      961.30     19.26 o 
   0  -6   1     3902.28     3857.65     65.61 o 
   1  -6   1     1040.63     1146.49     21.00 o 
   2  -6   1     1009.74      987.99     18.49 o 
   3  -6   1      152.82      141.96      5.81 o 
   4  -6   1     2068.29     2053.57     36.00 o 
   5  -6   1        0.06        1.22      5.05 o 
   6  -6   1      332.43      349.84     15.49 o 
   7  -6   1       56.18       64.19      9.36 o 
  -9  -5   1      369.52      350.50     16.90 o 
  -8  -5   1      237.93      237.27     12.05 o 
  -7  -5   1     2906.27     2889.18     70.75 o 
  -6  -5   1      129.16      134.47      7.55 o 
  -5  -5   1      214.57      186.47      8.56 o 
  -4  -5   1     1904.51     1925.91     32.60 o 
  -3  -5   1     1270.02     1234.66     18.64 o 
  -2  -5   1        6.68       12.44      1.70 o 
  -1  -5   1      664.52      947.72     18.78 o 
   0  -5   1      967.11      854.64     14.05 o 
   1  -5   1     1242.62     1314.16     20.75 o 
   2  -5   1      397.94      418.89      9.76 o 
   3  -5   1       22.96       22.66      2.94 o 
   4  -5   1      655.19      579.84     14.55 o 
   5  -5   1     1473.22     1480.32     35.57 o 
   6  -5   1        6.28       -1.32      6.68 o 
   7  -5   1      110.01      114.72     17.71 o 
  -9  -4   1        7.97        6.30      7.43 o 
  -8  -4   1     1147.85     1018.40     27.84 o 
  -7  -4   1      615.57      594.65     26.55 o 
  -6  -4   1     1210.25     1131.68     29.37 o 
  -5  -4   1     1684.21     1586.15     39.43 o 
  -4  -4   1      562.16      555.59     17.34 o 
  -3  -4   1     7678.25     8094.70    131.02 o 
  -2  -4   1      424.14      571.47      7.79 o 
  -1  -4   1     1343.23     1264.65     17.28 o 
   0  -4   1      193.96      205.44      9.46 o 
   1  -4   1     3102.43     3117.21     47.16 o 
   2  -4   1      678.48      618.50     10.40 o 
   3  -4   1      163.36      159.94      5.22 o 
   4  -4   1      604.92      590.87     11.87 o 
   5  -4   1       68.49       71.94      3.66 o 
   6  -4   1     1913.45     1829.05     47.76 o 
   7  -4   1        9.13        5.93      8.48 o 
   8  -4   1      225.13      202.67     12.10 o 
  -9  -3   1      169.91      166.25     10.24 o 
  -8  -3   1       46.17       34.09      5.13 o 
  -7  -3   1     1786.17     1771.25     37.12 o 
  -6  -3   1      861.34      866.50     33.13 o 
  -5  -3   1       54.89       70.51      5.15 o 
  -4  -3   1     4637.35     4940.37    171.64 o 
  -3  -3   1     1239.11     1213.37     24.53 o 
  -2  -3   1    11249.75    11656.73    153.10 o 
  -1  -3   1     3665.50     4302.59     70.59 o 
   0  -3   1     2440.82     2252.90     31.01 o 
   1  -3   1     1085.45     1304.23     18.39 o 
   2  -3   1     6649.68     7050.38    119.29 o 
   3  -3   1      490.11      466.75      9.34 o 
   4  -3   1      516.50      645.41     14.12 o 
   5  -3   1      448.94      418.01      9.13 o 
   6  -3   1      188.66      185.82      6.11 o 
   7  -3   1     1057.61     1022.72     28.53 o 
   8  -3   1       65.83       63.46      7.79 o 
  -9  -2   1       23.36       22.76      8.01 o 
  -8  -2   1      119.50      120.93      6.49 o 
  -7  -2   1      208.44      186.76     17.30 o 
  -6  -2   1     2279.38     2439.42     49.92 o 
  -5  -2   1      583.38      594.10     11.91 o 
  -4  -2   1      111.79      185.93      6.68 o 
  -3  -2   1     2945.37     3236.94     78.56 o 
  -2  -2   1     3191.40     3457.40     46.41 o 
  -1  -2   1    11310.21    12107.77    150.67 o 
   0  -2   1     6537.08     6949.74    102.98 o 
   1  -2   1     6984.02     7317.02     93.55 o 
   2  -2   1      206.46      256.60      5.21 o 
   3  -2   1     2191.58     2218.05     33.83 o 
   5  -2   1      286.32      316.82      9.95 o 
   6  -2   1      441.27      405.58     18.60 o 
   7  -2   1      116.07      110.29      7.45 o 
   8  -2   1        0.29       -1.68      6.43 o 
   9  -2   1      104.14       77.28     13.53 o 
  -9  -1   1        2.00       -0.34      7.71 o 
  -8  -1   1       55.78       49.21      5.66 o 
  -7  -1   1     1077.36     1129.96     24.94 o 
  -6  -1   1        5.31        7.94      6.29 o 
  -5  -1   1       33.73       43.76      3.04 o 
  -4  -1   1      332.26      472.41     14.11 o 
  -3  -1   1      792.60      967.89     15.58 o 
  -2  -1   1     2142.41     2343.52     40.10 o 
   1  -1   1     6115.51     6549.54    176.44 o 
   2  -1   1    11920.56    12682.89    181.22 o 
   3  -1   1      619.48      607.39     12.05 o 
   4  -1   1      462.45      564.56     12.91 o 
   5  -1   1     2201.76     2190.73     37.32 o 
   6  -1   1     1536.59     1513.97     31.03 o 
   7  -1   1      670.46      682.31     20.06 o 
   8  -1   1      204.79      203.01     11.18 o 
   9  -1   1      143.19      125.99     13.88 o 
  -9   0   1      437.42      452.08     23.64 o 
  -8   0   1      322.08      318.92     11.03 o 
  -7   0   1      195.14      243.89     10.41 o 
  -6   0   1     5122.39     5651.68     95.79 o 
  -5   0   1        3.07        3.53      3.17 o 
  -4   0   1      100.05       91.49      4.45 o 
  -3   0   1      133.45      171.61      4.34 o 
  -2   0   1    11158.20    14921.78    207.12 o 
   0   0   1     2349.02       -0.11      0.07 o 
   1   0   1     5116.73       -0.31      0.21 o 
   2   0   1     2337.30     2757.24     48.71 o 
   3   0   1    15028.30    16876.99    233.38 o 
   4   0   1      905.73     1179.48     73.61 o 
   5   0   1      817.96      855.74     13.71 o 
   6   0   1      735.45      690.54     19.52 o 
   7   0   1      553.42      550.51     23.32 o 
   8   0   1      233.62      232.09     10.80 o 
   9   0   1        3.66        7.42     10.22 o 
  -9   1   1      684.84      648.75     29.14 o 
  -8   1   1       21.92       24.57      9.30 o 
  -7   1   1      765.89      929.04     21.05 o 
  -6   1   1     1515.62     1620.08     33.86 o 
  -5   1   1     9326.90    10574.82    220.88 o 
  -4   1   1      335.49      500.92     62.41 o 
  -3   1   1     4545.26     5271.53     85.70 o 
  -2   1   1      203.58      242.84      6.92 o 
  -1   1   1     3461.62     4057.04     62.55 o 
   0   1   1     6951.54       -0.19      0.13 o 
   2   1   1      310.31      336.26      7.36 o 
   3   1   1      714.12      801.20     12.82 o 
   4   1   1      181.11      131.12     12.36 o 
   5   1   1     1855.12     2122.52     36.83 o 
   6   1   1      601.52      605.34     11.93 o 
   7   1   1     1222.96     1273.51     32.86 o 
   8   1   1       45.77       34.65      9.19 o 
   9   1   1      692.31      691.95     31.52 o 
  10   1   1       16.36       13.17     11.29 o 
  -9   2   1      541.19      517.62     27.26 o 
  -8   2   1      370.99      369.76     22.01 o 
  -7   2   1       32.07       28.78      5.67 o 
  -6   2   1       76.19       77.64      7.45 o 
  -5   2   1     1760.19     1817.99     37.68 o 
  -4   2   1     1181.48     1291.72     20.89 o 
  -3   2   1      332.76      359.60      6.18 o 
  -2   2   1     9028.08    10794.23    159.34 o 
  -1   2   1     1014.35     1177.33     15.56 o 
   0   2   1      841.23      872.44     16.49 o 
   1   2   1     1369.50     1388.95     49.63 o 
   2   2   1     1630.51     1849.64     31.07 o 
   3   2   1    14865.27    16994.35    344.39 o 
   4   2   1     3862.69     4460.58     90.06 o 
   5   2   1      305.57      422.58     10.06 o 
   6   2   1      261.22      249.46      6.35 o 
   7   2   1     2206.81     2357.38     48.10 o 
   8   2   1     2077.20     2126.81     44.52 o 
   9   2   1       17.21       13.77      6.71 o 
  10   2   1      578.02      657.62     29.36 o 
  -8   3   1        4.44       -7.17     10.54 o 
  -7   3   1        4.56       29.01      8.11 o 
  -6   3   1       69.62       70.89      7.86 o 
  -5   3   1     4022.01     4036.45     80.23 o 
  -4   3   1      333.06      416.78     13.46 o 
  -3   3   1      214.93      252.52      5.44 o 
  -2   3   1      639.33      838.60     11.45 o 
  -1   3   1    19513.67    21616.93    257.68 o 
   0   3   1     3430.99     3560.64     48.14 o 
   1   3   1      477.67      535.76     18.74 o 
   2   3   1     2315.14     2322.57     31.10 o 
   3   3   1     2670.43     2869.48     47.80 o 
   4   3   1     7252.07     7933.53    121.85 o 
   5   3   1        4.40       -7.50      5.00 o 
   6   3   1        2.41        6.01      3.30 o 
   7   3   1      496.07      532.06     14.47 o 
   8   3   1      806.81      788.72     18.57 o 
   9   3   1      346.70      336.09     11.42 o 
  10   3   1      156.98      153.14     13.74 o 
  -8   4   1       27.96       33.33     12.50 o 
  -7   4   1       40.51       48.88      7.39 o 
  -6   4   1      124.60      130.42      8.60 o 
  -5   4   1     1679.64     1684.00     29.94 o 
  -4   4   1     3547.52     3490.08     59.91 o 
  -3   4   1       18.91       31.28      6.57 o 
  -2   4   1      155.36      217.42      5.98 o 
  -1   4   1        4.31        4.29      2.05 o 
   0   4   1     7327.81     7319.09     98.61 o 
   1   4   1       38.64       28.90      3.66 o 
   2   4   1       88.83       98.40      2.81 o 
   3   4   1     2254.04     2292.56     33.15 o 
   4   4   1     3628.67     3558.94     68.49 o 
   5   4   1      130.10       90.22      4.38 o 
   6   4   1       20.32       25.85      3.31 o 
   7   4   1      451.96      492.27     13.19 o 
   8   4   1       93.75       94.93      6.71 o 
   9   4   1      264.29      239.57     14.14 o 
  -7   5   1        2.03       -0.27      7.25 o 
  -6   5   1      351.82      335.65     10.94 o 
  -5   5   1      131.20      116.16      5.26 o 
  -4   5   1      760.41      722.01     14.35 o 
  -3   5   1      127.02      108.77      4.58 o 
  -2   5   1      136.61      140.89      8.81 o 
  -1   5   1     3705.75     4000.43     60.87 o 
   0   5   1     1314.84     1301.66     25.64 o 
   1   5   1     1533.20     1469.61     21.93 o 
   2   5   1     3309.50     3544.86     46.67 o 
   3   5   1      879.11      913.39     12.80 o 
   4   5   1     4805.04     5038.19     98.68 o 
   5   5   1      448.93      419.73      8.58 o 
   6   5   1     1482.37     1445.10     40.72 o 
   7   5   1       33.90       45.57      5.39 o 
   8   5   1      720.27      696.86     35.36 o 
   9   5   1      639.71      621.42     29.00 o 
  10   5   1      113.61      134.51     15.02 o 
  -7   6   1      125.46      101.44      9.76 o 
  -6   6   1       43.36       47.09      7.97 o 
  -5   6   1     1249.74     1255.04     23.43 o 
  -4   6   1      577.40      554.21     12.09 o 
  -3   6   1      428.43      365.28     14.08 o 
  -2   6   1      143.62      142.43      7.46 o 
  -1   6   1      173.45      198.36      8.11 o 
   0   6   1     7020.60     7259.23    136.84 o 
   1   6   1      955.25      977.35     15.20 o 
   2   6   1     1004.24      978.84     16.92 o 
   3   6   1      392.86      316.19      6.33 o 
   4   6   1     3504.51     3689.01     54.55 o 
   5   6   1     6317.27     6444.06    123.69 o 
   6   6   1      168.07      166.44      6.91 o 
   7   6   1      700.57      691.79     32.20 o 
   8   6   1      324.10      306.81     12.52 o 
   9   6   1     1472.12     1417.91     54.99 o 
  10   6   1      199.96      225.39     20.16 o 
  -6   7   1       27.14       18.16      8.31 o 
  -5   7   1       18.34       20.61      5.78 o 
  -4   7   1     1528.84     1561.55     28.57 o 
  -3   7   1      168.96      169.61     12.45 o 
  -2   7   1        5.82        2.39      4.71 o 
  -1   7   1      362.53      367.59      9.08 o 
   0   7   1     1457.97     1455.67     29.13 o 
   1   7   1     4010.40     3974.28     64.75 o 
   2   7   1      149.68      124.95      4.83 o 
   3   7   1      141.83      117.79      5.41 o 
   4   7   1      676.53      704.01     15.18 o 
   5   7   1     2059.69     2042.69     52.36 o 
   6   7   1      990.28      901.70     19.35 o 
   7   7   1       66.73       66.49      9.16 o 
   8   7   1      588.01      584.03     26.73 o 
   9   7   1        1.93        7.24     10.90 o 
  -5   8   1        2.15        0.46      6.24 o 
  -4   8   1      126.24      111.30      7.55 o 
  -3   8   1     2467.18     2380.16     58.36 o 
  -2   8   1        2.64       -1.57      3.82 o 
  -1   8   1        2.50       12.87      3.84 o 
   0   8   1      136.80      137.32      5.87 o 
   1   8   1     2302.59     2283.81     43.75 o 
   2   8   1      239.40      240.39      7.81 o 
   3   8   1       56.91       60.64      5.42 o 
   4   8   1       44.51       62.16      5.31 o 
   5   8   1     1450.66     1453.70     42.87 o 
   6   8   1      495.38      482.24     16.09 o 
   7   8   1      191.27      230.06     11.75 o 
   8   8   1      100.52       95.17      8.42 o 
   9   8   1     1549.91     1588.59     61.17 o 
  -5   9   1      126.70      131.01     12.66 o 
  -4   9   1      156.21      178.40     15.05 o 
  -3   9   1      167.98      165.38      9.25 o 
  -2   9   1      866.65      838.09     25.96 o 
  -1   9   1      215.26      249.29      8.39 o 
   0   9   1       29.00       24.82      3.63 o 
   1   9   1     1976.33     2004.66     38.89 o 
   2   9   1       25.71       28.49      7.48 o 
   3   9   1        7.37        7.39      3.76 o 
   4   9   1      123.86      208.98     18.26 o 
   5   9   1     1244.95     1228.64     40.66 o 
   6   9   1      844.68      861.96     23.11 o 
   7   9   1        4.02       10.25      5.50 o 
   8   9   1        8.47        8.29      7.42 o 
   9   9   1       11.01       16.12      8.40 o 
  -4  10   1       63.03       77.53      8.39 o 
  -3  10   1      558.26      568.13     24.55 o 
  -2  10   1      461.55      465.03     15.84 o 
  -1  10   1      327.59      329.31     13.96 o 
   0  10   1      216.37      221.37      8.09 o 
   1  10   1     1030.77     1049.56     19.95 o 
   2  10   1     1916.95     1978.72     38.61 o 
   3  10   1       78.76       64.39      4.93 o 
   4  10   1        1.11       -6.83      4.55 o 
   5  10   1       16.08       16.67      7.11 o 
   6  10   1      400.18      400.59     23.57 o 
   7  10   1       75.05       81.40      9.15 o 
   8  10   1        0.62       -8.38     12.35 o 
  -2  11   1      131.45       97.70     22.29 o 
  -1  11   1      245.34      231.21     12.16 o 
   0  11   1       83.44       79.53      8.91 o 
   1  11   1      424.30      446.90     13.99 o 
   2  11   1      179.43      192.95      9.71 o 
   3  11   1      466.26      485.14     26.93 o 
   4  11   1      290.70      336.39     14.74 o 
   5  11   1      659.41      642.57     43.82 o 
   6  11   1      112.95      112.86     10.06 o 
   7  11   1      130.30      141.16     11.05 o 
  -1  12   1      117.89      107.51     12.78 o 
   0  12   1       83.69       80.84      7.74 o 
   1  12   1       43.79       46.53      7.33 o 
   2  12   1      540.93      587.46     17.43 o 
   3  12   1        1.91       -4.79      7.68 o 
   4  12   1       62.24       71.72      9.04 o 
   5  12   1       10.70       13.22      8.55 o 
   6  12   1      676.42      697.82     23.21 o 
  -5 -11   2       73.70       68.69     15.41 o 
  -4 -11   2       58.69       44.26     10.79 o 
  -3 -11   2      814.42      844.08     21.56 o 
  -2 -11   2        1.76        0.71      6.67 o 
  -1 -11   2      219.84      233.42      9.19 o 
   0 -11   2      220.84      258.15     11.99 o 
   1 -11   2      181.07      190.26     23.19 o 
  -6 -10   2      136.79      140.22     13.13 o 
  -5 -10   2       14.93       11.47      9.37 o 
  -4 -10   2       69.20       79.06     11.60 o 
  -3 -10   2      441.37      455.15     11.68 o 
  -2 -10   2      488.71      476.65     13.82 o 
  -1 -10   2       13.57       10.53      4.15 o 
   0 -10   2       31.07       41.72      4.55 o 
   1 -10   2     1080.79     1151.91     22.96 o 
   2 -10   2       61.74       58.89      7.53 o 
   3 -10   2      100.35      130.28      9.05 o 
  -7  -9   2      392.01      412.61     23.04 o 
  -6  -9   2       96.67      167.13     15.66 o 
  -5  -9   2       57.77       44.52      9.62 o 
  -4  -9   2       22.19       18.50      5.74 o 
  -3  -9   2     1412.60     1415.15     29.71 o 
  -2  -9   2      603.78      611.05     11.86 o 
  -1  -9   2      340.13      333.87      9.55 o 
   0  -9   2        3.80       34.33      4.11 o 
   1  -9   2      545.18      559.30     14.13 o 
   2  -9   2     1846.36     1931.29     41.34 o 
   3  -9   2        0.80       -2.49      6.35 o 
   4  -9   2        1.17       -3.01      6.80 o 
  -8  -8   2       20.90       25.45     11.68 o 
  -7  -8   2     2062.76     2111.25     78.10 o 
  -6  -8   2      468.52      494.15     16.48 o 
  -5  -8   2      289.70      278.34     12.00 o 
  -4  -8   2       51.06       51.47      6.00 o 
  -3  -8   2     1770.89     1688.33     32.91 o 
  -2  -8   2     1687.64     1729.21     30.17 o 
  -1  -8   2      268.68      251.81      7.20 o 
   0  -8   2      467.47      516.14     10.35 o 
   1  -8   2       99.20      101.63      5.08 o 
   2  -8   2      385.76      360.78     10.29 o 
   3  -8   2      949.46      931.94     22.29 o 
   4  -8   2       20.66       13.12      6.32 o 
   5  -8   2      147.94      150.81     11.32 o 
  -9  -7   2      106.95       81.44     14.09 o 
  -8  -7   2      315.82      313.00     20.45 o 
  -7  -7   2      250.77      219.23     11.71 o 
  -6  -7   2     1081.53     1152.47     30.48 o 
  -5  -7   2       12.18        5.58      6.83 o 
  -4  -7   2      734.32      748.68     28.93 o 
  -3  -7   2      636.76      699.12     15.16 o 
  -2  -7   2      250.47      246.53      7.46 o 
  -1  -7   2       18.50       13.37      4.60 o 
   0  -7   2      193.26      292.45     11.57 o 
   1  -7   2      816.75      790.11     15.66 o 
   2  -7   2      493.04      492.13     10.98 o 
   3  -7   2        4.82       19.86      3.43 o 
   4  -7   2      278.19      279.50     11.12 o 
   5  -7   2        0.24       -3.72      7.71 o 
   6  -7   2     1064.12     1122.85     34.26 o 
  -9  -6   2      120.76      111.43     14.66 o 
  -8  -6   2       25.14       30.32      7.13 o 
  -7  -6   2      272.70      270.72     12.01 o 
  -6  -6   2      896.65      854.46     23.46 o 
  -5  -6   2     1272.54     1157.80     30.13 o 
  -4  -6   2        2.62        2.98      3.87 o 
  -3  -6   2      835.15      852.12     15.30 o 
  -2  -6   2     5531.83     5501.14    101.56 o 
  -1  -6   2        2.65        4.13      3.26 o 
   0  -6   2      956.94      965.97     15.92 o 
   1  -6   2      292.41      265.29      8.20 o 
   2  -6   2     2636.78     2609.03     40.14 o 
   3  -6   2     1103.09     1145.20     21.02 o 
   4  -6   2        5.50        6.04      4.88 o 
   5  -6   2       12.79       10.75      5.32 o 
   6  -6   2      133.57      118.40      9.84 o 
   7  -6   2      931.49      957.65     29.56 o 
  -9  -5   2       12.36       15.22     12.39 o 
  -8  -5   2      112.54      122.00      8.77 o 
  -7  -5   2      218.78      215.37     11.31 o 
  -6  -5   2      966.60      932.65     25.23 o 
  -5  -5   2     2007.36     1927.08     47.73 o 
  -4  -5   2     2428.28     2371.69     41.11 o 
  -3  -5   2        5.21       25.33      3.65 o 
  -2  -5   2      425.04      353.21      8.20 o 
  -1  -5   2     4296.85     4230.68     70.16 o 
   0  -5   2     1314.54     1292.36     26.52 o 
   1  -5   2        0.33        1.34      2.18 o 
   2  -5   2      101.71       94.69      3.68 o 
   3  -5   2      944.74     1041.47     19.01 o 
   4  -5   2        6.32        6.36      4.36 o 
   5  -5   2       28.34       18.74      4.75 o 
   6  -5   2        7.04        8.29      7.08 o 
   7  -5   2        1.43        4.95      7.86 o 
  -9  -4   2       67.75       76.40      8.95 o 
  -8  -4   2      195.10      177.56     11.26 o 
  -7  -4   2       21.36       17.97      6.01 o 
  -6  -4   2      111.26      109.59     11.63 o 
  -5  -4   2      860.59      834.53     25.10 o 
  -4  -4   2      101.21      102.57      5.98 o 
  -3  -4   2       13.27       55.54      4.39 o 
  -2  -4   2     2456.60     2497.09     33.32 o 
  -1  -4   2       79.09      131.28      4.01 o 
   0  -4   2     2756.05     2678.79     45.05 o 
   1  -4   2      823.42      799.38     13.01 o 
   2  -4   2     3952.90     3779.67     56.94 o 
   3  -4   2     1053.33     1030.38     18.59 o 
   4  -4   2      956.87      928.58     20.57 o 
   5  -4   2       35.47       28.68      4.35 o 
   6  -4   2      432.33      427.28     16.02 o 
   7  -4   2      633.01      623.90     26.77 o 
   8  -4   2       49.79       47.75      8.31 o 
  -9  -3   2      459.10      496.07     18.31 o 
  -8  -3   2      304.63      302.95     16.40 o 
  -7  -3   2      261.12      216.59     10.75 o 
  -6  -3   2     3041.57     3017.32     73.60 o 
  -5  -3   2      112.90      122.75      7.83 o 
  -4  -3   2     1151.53     1179.27     42.62 o 
  -2  -3   2     3276.71     3412.58     46.70 o 
  -1  -3   2     6779.90     7141.56     86.67 o 
   0  -3   2      854.19      953.67     19.52 o 
   1  -3   2      505.42      374.89      7.39 o 
   2  -3   2      935.42     1019.06     16.05 o 
   3  -3   2     7153.78     7244.77    142.23 o 
   4  -3   2      270.60      291.45     11.55 o 
   5  -3   2      890.01      853.69     26.18 o 
   6  -3   2       27.66       34.79      6.33 o 
   7  -3   2      586.43      575.61     24.51 o 
   8  -3   2      369.93      337.59     16.05 o 
  -9  -2   2      520.29      594.30     35.85 o 
  -8  -2   2     2126.81     2106.08     53.29 o 
  -7  -2   2      277.06      281.64      9.46 o 
  -6  -2   2        0.67       16.93      5.83 o 
  -5  -2   2     5479.73     5716.30    114.44 o 
  -4  -2   2      161.42      146.50     18.60 o 
  -3  -2   2     1273.98     1456.09     43.27 o 
  -2  -2   2      101.18      160.34      2.91 o 
  -1  -2   2     4927.18     5072.06     77.22 o 
   0  -2   2     2400.09     2664.90     33.42 o 
   1  -2   2      400.49      395.72      6.96 o 
   2  -2   2      519.48      470.27      9.23 o 
   3  -2   2      610.72      811.63     17.19 o 
   4  -2   2     6319.28     6423.55     96.24 o 
   5  -2   2       71.05       74.69      2.69 o 
   6  -2   2      293.80      312.40     10.61 o 
   7  -2   2      215.23      189.76     11.21 o 
   8  -2   2      517.02      495.91     17.23 o 
   9  -2   2      313.91      305.83     23.18 o 
  -9  -1   2      317.60      302.99     21.76 o 
  -8  -1   2      557.50      601.42     15.71 o 
  -7  -1   2      374.13      419.93     11.89 o 
  -6  -1   2      702.18      730.18     16.89 o 
  -5  -1   2       56.16       46.10     15.88 o 
  -4  -1   2     6782.32     7609.01    167.55 o 
  -3  -1   2     2803.58     3806.00     66.91 o 
  -2  -1   2     1037.65     1107.49     22.84 o 
  -1  -1   2     1512.38     1852.05     43.33 o 
   0  -1   2     1953.26     2396.98     36.04 o 
   1  -1   2      545.01      517.19     12.97 o 
   2  -1   2     2330.03     2691.71     41.51 o 
   3  -1   2      295.34      561.55     18.59 o 
   4  -1   2     1439.23     1425.29     28.54 o 
   5  -1   2     2524.52     2509.88     49.49 o 
   6  -1   2       75.20      122.35      8.09 o 
   7  -1   2      704.35      716.46     21.06 o 
   8  -1   2     1415.05     1311.69     35.05 o 
   9  -1   2      235.94      236.46     19.67 o 
  -9   0   2        1.08       -1.38      8.41 o 
  -8   0   2      539.18      553.35     15.10 o 
  -7   0   2      207.24      220.12      8.86 o 
  -5   0   2     1626.87     1768.22     38.73 o 
  -4   0   2       65.51       57.46      2.99 o 
  -3   0   2     6664.70     8371.28    129.03 o 
  -2   0   2     3061.99     4149.22     56.69 o 
  -1   0   2     6420.43     7464.07    118.96 o 
   0   0   2     1123.00      785.32     29.36 o 
   1   0   2     9426.55    10311.68    204.11 o 
   2   0   2     2742.52     2678.87     52.79 o 
   3   0   2      135.85      293.26     12.85 o 
   4   0   2     3294.43     3384.08     56.46 o 
   5   0   2      683.63      571.37     12.72 o 
   6   0   2     5053.43     5035.61    123.24 o 
   7   0   2      265.36      256.45     10.91 o 
   8   0   2       64.15       70.10      6.53 o 
   9   0   2      771.92      778.93     35.57 o 
  -9   1   2      562.04      538.38     26.80 o 
  -8   1   2       53.96       54.58      6.23 o 
  -7   1   2      612.41      634.45     20.03 o 
  -6   1   2      322.70      337.29     20.91 o 
  -5   1   2      287.61      305.40      7.34 o 
  -4   1   2     5826.58     6782.06     96.65 o 
  -3   1   2      222.95      343.35      6.62 o 
  -2   1   2     2029.63     2310.52     32.49 o 
  -1   1   2      264.95      334.78      7.06 o 
   0   1   2     5180.71     3394.76    106.14 o 
   1   1   2     3230.59     3291.16     56.60 o 
   2   1   2       35.89       28.00      3.82 o 
   3   1   2      291.77      351.39      5.97 o 
   4   1   2       63.06       78.15      6.83 o 
   5   1   2     2962.72     3094.02     60.23 o 
   7   1   2       19.07       12.98      4.75 o 
   8   1   2      897.02      907.37     25.07 o 
   9   1   2        7.50        4.15      9.69 o 
  10   1   2      449.27      465.79     26.38 o 
  -9   2   2        6.26       -8.31     11.64 o 
  -8   2   2     1212.68     1198.00     49.10 o 
  -7   2   2       81.28       78.64      7.72 o 
  -6   2   2      600.49      647.14     18.58 o 
  -5   2   2      692.20      706.18     16.27 o 
  -4   2   2      518.11      531.26     10.70 o 
  -3   2   2     5650.02     6738.32    102.34 o 
  -2   2   2      942.15     1035.23     14.54 o 
  -1   2   2     1005.58     1187.38     20.13 o 
   0   2   2     3828.53     4427.99     84.63 o 
   1   2   2    30211.23    33591.40   2016.47 o 
   2   2   2     1852.39     1959.80     32.17 o 
   3   2   2       10.94       31.85      4.20 o 
   4   2   2     4735.13     5145.50     86.90 o 
   5   2   2      541.58      526.06     31.19 o 
   6   2   2     1775.42     1833.71     32.12 o 
   7   2   2      352.70      352.04     11.90 o 
   8   2   2      282.11      294.31     11.57 o 
   9   2   2      513.41      503.59     25.35 o 
  10   2   2      114.85       96.22      9.02 o 
  -8   3   2        2.82       -1.38     10.69 o 
  -6   3   2       34.08       63.03      6.04 o 
  -5   3   2       35.80       21.30      4.00 o 
  -4   3   2     1524.29     1526.77     27.37 o 
  -3   3   2      905.78      946.41     15.42 o 
  -2   3   2    14011.56    16125.80    206.89 o 
  -1   3   2      663.66      650.69      8.85 o 
   0   3   2     4577.88     5098.82     69.57 o 
   1   3   2     8707.29     9161.64    153.29 o 
   2   3   2    13036.92    13830.37    211.65 o 
   3   3   2     4141.27     4239.98     51.00 o 
   4   3   2      142.19      139.78     11.97 o 
   5   3   2     7936.16     8419.31    142.15 o 
   6   3   2      430.11      521.26     16.39 o 
   7   3   2      182.34      190.85      7.10 o 
   8   3   2       59.70       80.03      6.53 o 
   9   3   2      328.18      336.27     13.52 o 
  10   3   2       74.07       60.97      8.28 o 
  -8   4   2      173.54      146.36     15.30 o 
  -7   4   2      173.26      192.60     11.85 o 
  -6   4   2     2374.21     2443.05     42.84 o 
  -5   4   2      331.95      319.51      8.40 o 
  -4   4   2      973.32      938.80     17.63 o 
  -3   4   2      468.14      401.08      8.84 o 
  -2   4   2     4288.25     4454.78     75.86 o 
  -1   4   2     9365.33    10314.92    205.03 o 
   0   4   2       16.16       83.66      2.70 o 
   1   4   2     1957.40     2106.49     45.10 o 
   2   4   2     1496.58     1392.07     24.55 o 
   3   4   2     5414.84     5373.75     91.71 o 
   4   4   2        3.47       -0.39      1.87 o 
   5   4   2        7.28        7.51      2.65 o 
   6   4   2     2335.00     2266.25     39.26 o 
   7   4   2      378.46      366.83      8.51 o 
   8   4   2       43.26       45.50      5.04 o 
   9   4   2       20.77        3.81      9.28 o 
  10   4   2      198.61      179.95     17.04 o 
  -7   5   2      394.74      374.45     24.81 o 
  -6   5   2       44.47       66.50      4.84 o 
  -5   5   2     1457.45     1346.23     24.74 o 
  -4   5   2      188.97      188.95      6.84 o 
  -3   5   2     1860.97     1844.87     32.56 o 
  -2   5   2     1052.14      957.77     17.73 o 
  -1   5   2       85.66       48.60      3.87 o 
   0   5   2     1321.87     1621.59     32.47 o 
   1   5   2      263.27      238.84      6.05 o 
   2   5   2     3348.57     3583.68     48.06 o 
   3   5   2     1891.86     1920.73     28.60 o 
   4   5   2      104.96       75.26      3.21 o 
   5   5   2     1580.62     1526.34     30.27 o 
   7   5   2     2170.19     2078.97     40.93 o 
   8   5   2       97.34       93.12      5.24 o 
   9   5   2      201.21      206.54     17.18 o 
  -7   6   2        6.19       -2.52     13.77 o 
  -6   6   2     1600.05     1592.63     34.32 o 
  -5   6   2        0.57       -6.17      4.11 o 
  -4   6   2      153.44      125.71      5.52 o 
  -3   6   2      846.25      789.16     15.65 o 
  -2   6   2     3189.09     3236.08     55.94 o 
  -1   6   2     1985.25     2027.52     31.90 o 
   0   6   2        5.39       69.15     10.40 o 
   1   6   2     1255.19     1126.32     22.09 o 
   2   6   2      180.13      198.55      7.90 o 
   3   6   2      419.49      805.51     30.49 o 
   4   6   2     1552.64     1500.10     25.63 o 
   5   6   2      151.72      133.77      8.76 o 
   6   6   2     1066.30      984.60     17.98 o 
   7   6   2      321.04      295.27     11.37 o 
   8   6   2      920.39      886.67     24.69 o 
   9   6   2        4.70        1.35      9.94 o 
  -6   7   2       28.49       42.99     15.80 o 
  -5   7   2     1082.95     1052.49     26.89 o 
  -4   7   2      294.25      221.02      9.12 o 
  -3   7   2      124.43      210.86      7.51 o 
  -2   7   2     1051.19      982.67     19.84 o 
  -1   7   2     2492.34     2419.96     42.33 o 
   0   7   2      985.62      973.75     20.29 o 
   1   7   2      275.08      223.51      6.94 o 
   2   7   2     3645.47     3720.06     68.71 o 
   3   7   2      437.61      470.19      9.51 o 
   4   7   2      711.83      669.54     12.81 o 
   5   7   2      748.14      694.76     15.83 o 
   6   7   2      296.82      276.22      9.76 o 
   7   7   2      151.43      138.36      6.79 o 
   8   7   2       45.05       57.48      6.87 o 
   9   7   2       32.71       35.04     10.69 o 
  10   7   2       62.99       67.27     13.13 o 
  -5   8   2      192.78      212.66     29.07 o 
  -4   8   2      599.17      537.69     12.77 o 
  -3   8   2      154.68      206.88      9.98 o 
  -2   8   2      182.06      197.93     10.63 o 
  -1   8   2      344.44      303.45      8.58 o 
   0   8   2     2110.28     2005.62     48.54 o 
   1   8   2       52.12       41.05      4.86 o 
   2   8   2      218.51      217.86      8.88 o 
   3   8   2     1922.48     1982.01     47.28 o 
   4   8   2      171.44      152.89      4.83 o 
   5   8   2       25.59       22.48      4.23 o 
   6   8   2      208.61      208.33      8.48 o 
   7   8   2      524.24      503.68     18.84 o 
   8   8   2      913.03      928.00     33.14 o 
   9   8   2       78.56       63.97     11.68 o 
  -5   9   2       16.76       22.51     17.68 o 
  -4   9   2       35.22       34.35      9.45 o 
  -3   9   2       11.53       27.87      5.61 o 
  -2   9   2       47.64       46.95      5.81 o 
  -1   9   2       97.27      111.61      6.48 o 
   0   9   2      732.94      769.60     18.56 o 
   1   9   2      813.81      754.19     16.42 o 
   2   9   2      314.88      323.07      9.10 o 
   3   9   2      206.87      267.12     14.01 o 
   4   9   2     2538.67     2562.75     51.51 o 
   5   9   2       19.01       17.20      4.39 o 
   6   9   2      679.94      675.16     16.33 o 
   7   9   2        3.00        1.17      5.22 o 
   8   9   2      717.96      712.35     22.15 o 
   9   9   2      395.36      428.94     23.54 o 
  -4  10   2      184.23      173.31     19.49 o 
  -3  10   2       54.34       90.06     12.12 o 
  -2  10   2      199.74      177.36      9.26 o 
  -1  10   2       92.29      102.37      6.98 o 
   0  10   2      672.49      655.71     17.01 o 
   1  10   2      554.97      523.15     16.90 o 
   2  10   2      240.04      233.85     11.56 o 
   3  10   2      317.61      299.02     13.35 o 
   4  10   2      779.27      735.42     21.69 o 
   5  10   2     1567.64     1557.50     65.09 o 
   6  10   2        1.61        6.35      7.14 o 
   7  10   2      548.28      505.54     18.08 o 
   8  10   2        1.97        2.24     12.21 o 
  -2  11   2        0.36        6.78     10.29 o 
  -1  11   2       58.42       56.41      6.88 o 
   0  11   2      199.75      188.67     11.90 o 
   1  11   2      699.65      685.15     18.12 o 
   2  11   2       14.02       15.23      6.62 o 
   3  11   2        3.08       44.83      7.37 o 
   4  11   2      164.12      175.63     11.02 o 
   5  11   2      245.31      238.45     13.13 o 
   6  11   2        9.89       18.52      8.03 o 
   7  11   2      121.55      134.36     14.89 o 
  -1  12   2        0.45       -6.45     10.53 o 
   0  12   2      712.99      747.84     19.74 o 
   1  12   2        4.32        9.07      6.61 o 
   2  12   2       61.86       52.06      7.45 o 
   3  12   2       38.70       45.49      7.95 o 
   4  12   2      149.35      150.23     10.25 o 
   5  12   2      634.57      697.61     31.84 o 
   6  12   2      148.61      168.55     11.40 o 
   2  13   2       10.31       11.64      9.50 o 
   3  13   2      161.72      167.75     12.73 o 
   4  13   2        1.33        1.73      8.48 o 
  -4 -11   3       95.05      107.41     12.21 o 
  -3 -11   3        0.46       -5.70     10.06 o 
  -2 -11   3       46.61       40.98      7.34 o 
  -1 -11   3      155.85      184.98     10.58 o 
   0 -11   3      238.62      252.38     14.09 o 
  -6 -10   3       73.75       69.90     12.25 o 
  -5 -10   3      146.60      149.59     13.56 o 
  -4 -10   3      163.00      181.79     11.89 o 
  -3 -10   3      118.01      125.83      7.79 o 
  -2 -10   3      111.26      119.89      6.35 o 
  -1 -10   3      342.81      400.32     10.61 o 
   0 -10   3      166.81      161.76      6.44 o 
   1 -10   3        1.63        0.17      5.54 o 
   2 -10   3       28.25       32.19      6.27 o 
  -7  -9   3        2.93       10.51     11.04 o 
  -6  -9   3      570.53      571.61     27.62 o 
  -5  -9   3      844.54      922.98     28.22 o 
  -4  -9   3      597.48      726.83     22.16 o 
  -3  -9   3       15.35       17.20      4.97 o 
  -2  -9   3      899.74      859.93     15.31 o 
  -1  -9   3      260.63      289.50     11.38 o 
   0  -9   3      699.37      736.24     13.78 o 
   1  -9   3      140.30      147.11      6.98 o 
   2  -9   3        1.03       -1.78      6.26 o 
   3  -9   3      105.36      103.64      8.12 o 
   4  -9   3       81.34       94.27     10.59 o 
  -8  -8   3      980.70      992.38     42.49 o 
  -7  -8   3       43.20       58.40     11.57 o 
  -6  -8   3       93.74      105.83      8.41 o 
  -5  -8   3      111.58      117.24     10.44 o 
  -4  -8   3     2606.03     2665.27     53.13 o 
  -3  -8   3     1376.43     1368.30     28.60 o 
  -2  -8   3       53.32       72.30      4.67 o 
  -1  -8   3      242.88      237.67      7.78 o 
   0  -8   3      538.03      508.03     10.38 o 
   1  -8   3     1248.07     1280.16     23.90 o 
   2  -8   3        5.79        0.38      5.88 o 
   3  -8   3      155.30      151.71      8.16 o 
   4  -8   3      191.09      203.09     10.47 o 
   5  -8   3       62.27       57.73     12.58 o 
  -8  -7   3      186.38      182.54     16.15 o 
  -7  -7   3       51.23       74.06      7.83 o 
  -6  -7   3       85.90       82.17      7.50 o 
  -5  -7   3       12.98        5.87      5.97 o 
  -4  -7   3      550.26      583.26     16.94 o 
  -3  -7   3     1492.37     1354.12     24.22 o 
  -2  -7   3      241.57      224.68      7.38 o 
  -1  -7   3      462.78      471.63     10.68 o 
   0  -7   3     2024.69     1990.45     30.96 o 
   1  -7   3      229.99      263.68      7.95 o 
   2  -7   3      189.55      193.30      8.10 o 
   3  -7   3      193.79      181.94      9.04 o 
   4  -7   3      542.60      554.50     15.55 o 
   5  -7   3      942.27      983.18     50.34 o 
   6  -7   3      132.94      131.16     11.15 o 
  -8  -6   3      505.57      464.03     17.12 o 
  -7  -6   3       77.04       87.50      7.91 o 
  -6  -6   3       19.94       23.65      6.20 o 
  -5  -6   3      231.71      202.85     11.29 o 
  -4  -6   3     2873.21     2964.72     55.88 o 
  -3  -6   3     2276.82     2306.66     43.92 o 
  -2  -6   3      468.65      419.31      9.57 o 
  -1  -6   3       36.95       28.25      3.99 o 
   0  -6   3     1952.30     1860.72     32.09 o 
   1  -6   3    16315.99    16867.91    281.89 o 
   2  -6   3       41.68       51.50      3.22 o 
   3  -6   3       26.77       26.61      3.02 o 
   4  -6   3       26.69       62.16     13.03 o 
   5  -6   3     2162.43     2093.65     54.89 o 
   6  -6   3      602.85      610.05     21.24 o 
   7  -6   3      182.70      173.61     12.23 o 
  -9  -5   3      232.36      190.67     11.58 o 
  -8  -5   3      945.32      895.64     26.08 o 
  -7  -5   3     1727.80     1727.05     68.12 o 
  -6  -5   3      538.98      478.04     16.90 o 
  -5  -5   3      376.10      354.36     12.75 o 
  -4  -5   3       39.20       34.23      5.25 o 
  -3  -5   3     4771.23     4765.45     76.96 o 
  -2  -5   3      273.81      254.52      6.91 o 
  -1  -5   3     1063.54     1128.00     20.00 o 
   0  -5   3       96.51       91.91      4.23 o 
   1  -5   3     1137.70     1217.70     21.73 o 
   2  -5   3     1697.77     1666.30     26.11 o 
   3  -5   3     1181.92     1094.53     24.06 o 
   4  -5   3      201.24      192.40      8.63 o 
   5  -5   3      534.50      509.63     15.17 o 
   6  -5   3      162.63      158.97     11.71 o 
   7  -5   3       24.27       32.91     10.40 o 
  -9  -4   3      434.17      425.94     17.37 o 
  -8  -4   3      250.10      251.50     13.06 o 
  -7  -4   3     1911.17     1786.67     45.54 o 
  -6  -4   3      267.69      278.19     12.37 o 
  -5  -4   3     1284.37     1255.31     26.67 o 
  -4  -4   3     1276.06     1348.46     28.30 o 
  -3  -4   3       60.55       66.79      2.88 o 
  -2  -4   3     2169.92     2056.90     31.00 o 
  -1  -4   3      158.01      162.07      5.52 o 
   0  -4   3       42.67       17.64      2.19 o 
   1  -4   3     3790.27     3781.66     73.90 o 
   2  -4   3       67.84       69.84      4.05 o 
   3  -4   3      456.73      394.17     10.79 o 
   4  -4   3      241.28      238.47      8.66 o 
   5  -4   3     3076.54     3022.44     60.93 o 
   6  -4   3      567.89      575.11     19.39 o 
   7  -4   3       57.61       67.06     10.54 o 
   8  -4   3       82.46       87.54      9.37 o 
  -9  -3   3       60.34       40.13      8.97 o 
  -8  -3   3       43.66       34.65      7.58 o 
  -7  -3   3     1897.44     1964.72     49.72 o 
  -6  -3   3      299.45      274.16     11.63 o 
  -5  -3   3        1.42       -0.29      3.00 o 
  -4  -3   3      308.96      351.73     15.96 o 
  -3  -3   3    12561.26    12711.05    209.82 o 
  -2  -3   3      573.50      626.73     12.11 o 
  -1  -3   3      238.72      241.87      8.20 o 
   0  -3   3      774.42      874.33     12.63 o 
   1  -3   3      789.46      702.27     14.86 o 
   2  -3   3     5353.63     5357.47    105.50 o 
   3  -3   3      479.01      460.82     11.29 o 
   4  -3   3      538.08      479.76     11.89 o 
   5  -3   3      237.38      224.64      7.88 o 
   6  -3   3     1858.32     1790.27     62.12 o 
   7  -3   3      270.36      272.24     13.31 o 
   8  -3   3       97.16       89.00      8.69 o 
  -9  -2   3      157.86      166.28     11.12 o 
  -8  -2   3        7.35        3.64      7.43 o 
  -7  -2   3     1939.96     1872.20     47.50 o 
  -6  -2   3     3251.68     3226.83     78.75 o 
  -5  -2   3      697.94      676.76     33.30 o 
  -4  -2   3        2.09        3.87      2.36 o 
  -3  -2   3      406.41      353.72     11.02 o 
  -2  -2   3    13607.03    13681.12    253.35 o 
  -1  -2   3       14.04        9.95      1.61 o 
   0  -2   3        5.64        4.25      1.65 o 
   1  -2   3       16.87       19.10      1.73 o 
   2  -2   3     1543.21     1414.41     35.88 o 
   3  -2   3     2938.53     2903.59     57.79 o 
   4  -2   3      143.73      300.86     16.65 o 
   5  -2   3      334.82      315.71      8.50 o 
   6  -2   3      254.31      235.17     26.00 o 
   7  -2   3      821.72      848.00     24.64 o 
   8  -2   3       41.70       36.95      7.37 o 
   9  -2   3        0.17        0.46      7.35 o 
  -9  -1   3       54.22       63.84     12.09 o 
  -8  -1   3       11.31        4.12      7.39 o 
  -7  -1   3        4.38      114.49     12.11 o 
  -6  -1   3     1111.39     1106.50     31.42 o 
  -5  -1   3     1596.95     1757.83     36.42 o 
  -4  -1   3      191.12      195.22      7.96 o 
  -3  -1   3      881.47      962.90     28.75 o 
  -2  -1   3        0.38       -0.54      1.28 o 
  -1  -1   3     5134.57     5427.47     93.88 o 
   0  -1   3     2579.82     2612.34     33.17 o 
   1  -1   3     1783.60     1741.95     26.92 o 
   2  -1   3      878.01      867.75     24.44 o 
   3  -1   3     2430.37     2611.26     52.02 o 
   4  -1   3      134.20      118.35      9.12 o 
   5  -1   3       29.49       26.14      4.80 o 
   6  -1   3      698.57      635.47     18.86 o 
   7  -1   3      539.63      495.33     16.45 o 
   8  -1   3       47.61       49.77      7.06 o 
   9  -1   3       75.39       67.77     12.82 o 
  -9   0   3      163.13      166.67     11.30 o 
  -8   0   3      104.57      116.73     12.50 o 
  -7   0   3      746.63      889.72     20.65 o 
  -6   0   3      312.52      331.07     10.09 o 
  -5   0   3      584.97      660.68     19.08 o 
  -4   0   3      373.70      413.73     11.78 o 
  -3   0   3     2877.51     4105.18     87.43 o 
  -2   0   3     4193.77     4893.10     71.70 o 
  -1   0   3     1740.66     2009.29     32.35 o 
   0   0   3     4720.43     4936.13     89.47 o 
   1   0   3     3752.91     4217.12     64.25 o 
   2   0   3     6301.26     6632.44    113.96 o 
   3   0   3     1320.78     1132.15     19.67 o 
   4   0   3      411.79      460.15     10.23 o 
   5   0   3       16.04       16.91      4.01 o 
   6   0   3     1190.69     1212.27     25.02 o 
   7   0   3     3440.95     3325.30     82.36 o 
   8   0   3      452.26      421.55     15.02 o 
   9   0   3      119.77      124.99     13.67 o 
  -9   1   3       13.94       13.23      9.16 o 
  -8   1   3      119.41      117.88      9.82 o 
  -7   1   3        2.10       83.35     11.96 o 
  -6   1   3     2791.23     2969.33     60.89 o 
  -5   1   3      392.23      466.89     11.24 o 
  -4   1   3       18.45       20.99      3.93 o 
  -3   1   3       66.93       60.84      2.77 o 
  -2   1   3      533.70      589.65      8.72 o 
  -1   1   3    14676.07    16654.53    298.94 o 
   0   1   3      744.17      922.43     15.26 o 
   1   1   3    16475.25    18122.56    232.45 o 
   2   1   3        9.89       14.96      2.43 o 
   3   1   3     6684.32     6972.22     97.15 o 
   4   1   3     1079.71      965.04     21.70 o 
   5   1   3     1054.48     1052.33     29.80 o 
   6   1   3      238.55      188.81      8.85 o 
   7   1   3     2074.62     2070.19     57.97 o 
   8   1   3      153.02      145.95      9.79 o 
   9   1   3      100.19      110.86     12.74 o 
  10   1   3       30.69       41.82     12.53 o 
  -8   2   3      170.61      188.29     19.77 o 
  -7   2   3        3.44       86.55     12.89 o 
  -6   2   3        2.64       -0.75      8.91 o 
  -5   2   3     1723.07     1782.32     46.99 o 
  -4   2   3       21.01       36.43      3.64 o 
  -3   2   3        4.61       12.28      5.20 o 
  -2   2   3       38.42       43.25      2.60 o 
  -1   2   3      690.14      790.13     12.26 o 
   0   2   3      212.42      150.42      3.65 o 
   1   2   3     7798.32     8932.64    130.37 o 
   2   2   3     2637.08     2936.39     41.21 o 
   3   2   3     3909.87     3932.36     60.93 o 
   4   2   3      849.17      839.73     19.59 o 
   5   2   3      150.00      116.27      8.76 o 
   6   2   3       12.22        4.29      3.81 o 
   7   2   3     2552.45     2558.58     63.61 o 
   8   2   3       11.34       -0.92     10.03 o 
   9   2   3        3.95       -3.44      9.48 o 
  10   2   3        8.70       18.18     11.18 o 
  -8   3   3      818.75      747.19     32.20 o 
  -7   3   3      275.65      250.52     17.96 o 
  -6   3   3      978.57     1042.44     29.74 o 
  -5   3   3      137.59      122.32      5.87 o 
  -4   3   3     4726.48     5142.03    104.01 o 
  -3   3   3       70.56       66.91      3.96 o 
  -2   3   3     4422.33     5112.06     71.41 o 
  -1   3   3     3540.68     3803.08     52.31 o 
   0   3   3      535.78      561.86     10.25 o 
   1   3   3      535.59      525.46     12.98 o 
   2   3   3     5368.23     5997.43    120.30 o 
   3   3   3     9248.47     9689.13    173.42 o 
   4   3   3     2703.39     2541.52     43.80 o 
   5   3   3     2168.34     2135.50     44.38 o 
   6   3   3       16.10       13.36      2.51 o 
   7   3   3      224.46      223.60     12.24 o 
   8   3   3     2581.50     2513.05     62.72 o 
   9   3   3       16.82       -1.67      9.73 o 
  10   3   3        0.21       17.66      7.62 o 
  -7   4   3      371.61      408.91     16.05 o 
  -6   4   3       19.70       30.29      6.64 o 
  -5   4   3     1747.28     1778.98     37.28 o 
  -4   4   3       79.95       72.63      4.20 o 
  -3   4   3     3052.04     3236.22     56.62 o 
  -2   4   3        5.85       12.34      6.91 o 
  -1   4   3     6282.57     6339.08    111.62 o 
   0   4   3     6317.83     6467.42     93.93 o 
   1   4   3     1510.98     1545.99     26.49 o 
   2   4   3      932.22     1057.70     26.24 o 
   3   4   3     2582.48     2590.93     44.02 o 
   4   4   3     2084.55     1968.05     29.95 o 
   5   4   3      257.72      208.06      6.04 o 
   6   4   3        7.68        0.61      2.52 o 
   7   4   3      406.01      522.34     11.72 o 
   8   4   3       49.35       46.60      6.72 o 
   9   4   3      859.81      860.23     33.58 o 
  10   4   3      182.59      181.79     17.68 o 
  -7   5   3      165.16      178.81     16.79 o 
  -6   5   3      447.31      437.52     21.20 o 
  -5   5   3      699.56      665.91     16.34 o 
  -4   5   3     3337.34     3456.95     69.91 o 
  -3   5   3       28.78       26.33      4.19 o 
  -2   5   3      440.39      349.62      9.76 o 
  -1   5   3      311.77      267.38     10.73 o 
   0   5   3     6771.59     7019.65    169.31 o 
   1   5   3     3556.67     3622.68     89.41 o 
   2   5   3      172.48      123.38     10.69 o 
   3   5   3     3228.06     3101.07     50.98 o 
   4   5   3       54.03       52.09      2.69 o 
   5   5   3     1138.09     1123.46     23.05 o 
   6   5   3      212.97      198.32      6.98 o 
   7   5   3       80.13      199.07      8.15 o 
   8   5   3     1001.33      954.61     47.69 o 
  -7   6   3      100.35      121.55     16.90 o 
  -6   6   3        1.16       -4.80      5.41 o 
  -5   6   3       52.40       52.33      5.62 o 
  -4   6   3      201.64      226.91     10.06 o 
  -3   6   3      670.49      650.30     15.92 o 
  -2   6   3       93.70       68.68      8.59 o 
  -1   6   3      301.75      264.09      7.75 o 
   0   6   3     3761.52     3599.73     70.84 o 
   1   6   3     2953.10     2861.21     97.30 o 
   2   6   3      645.66      657.57     17.44 o 
   3   6   3      444.16      416.38     19.79 o 
   4   6   3     3519.85     3340.77     55.12 o 
   5   6   3       75.16       66.94      4.09 o 
   6   6   3      242.48      237.74      7.01 o 
   7   6   3       21.78      183.75     13.24 o 
   8   6   3      151.70      141.63     17.77 o 
  -6   7   3       69.27       71.14     15.97 o 
  -5   7   3      607.85      600.61     16.08 o 
  -4   7   3     1033.93     1032.32     23.65 o 
  -3   7   3        7.58       11.04      4.90 o 
  -2   7   3      328.18      316.57     10.45 o 
  -1   7   3      824.00      809.62     19.64 o 
   0   7   3     1958.55     1936.82     38.99 o 
   1   7   3     3352.59     3147.17     74.11 o 
   2   7   3      964.97      844.49     17.73 o 
   3   7   3      520.85      530.04     15.35 o 
   4   7   3      206.32      195.21      9.73 o 
   5   7   3     5690.51     5432.88    105.28 o 
   6   7   3       15.95       19.33      4.19 o 
   7   7   3       82.17       98.64      6.33 o 
   8   7   3        3.56        3.61      5.64 o 
   9   7   3      121.50      115.91     12.00 o 
  -5   8   3        5.38        8.98      8.43 o 
  -4   8   3     1090.54     1078.86     26.58 o 
  -3   8   3     1593.76     1363.17     30.02 o 
  -2   8   3      383.90      353.94     14.86 o 
  -1   8   3      254.34      220.12      8.98 o 
   0   8   3      119.41       72.11     11.42 o 
   1   8   3     1192.97     1499.17     54.21 o 
   2   8   3      965.40      920.58     24.18 o 
   3   8   3      890.69      834.59     17.82 o 
   4   8   3      199.53      185.87      8.77 o 
   5   8   3       60.70       58.33      4.46 o 
   6   8   3     1266.47     1251.40     26.36 o 
   7   8   3      991.89      971.03     21.49 o 
   8   8   3      137.08      138.89      7.04 o 
   9   8   3      484.64      517.44     25.28 o 
  -5   9   3      187.84      195.14     24.97 o 
  -4   9   3      268.05      286.57     23.27 o 
  -3   9   3      226.53      222.34      9.90 o 
  -2   9   3      271.42      260.77     14.81 o 
  -1   9   3      200.91      178.52      8.69 o 
   0   9   3      567.88      519.68     16.13 o 
   1   9   3     1087.90     1031.44     21.10 o 
   2   9   3      645.34      634.41     18.52 o 
   3   9   3      716.89      734.15     20.86 o 
   4   9   3       73.00       83.30     12.78 o 
   5   9   3     2117.56     2093.60     42.18 o 
   6   9   3      146.86      160.49      7.44 o 
   7   9   3      375.42      400.33     11.85 o 
   8   9   3      201.25      192.44      9.42 o 
  -4  10   3        2.82        4.64     10.32 o 
  -3  10   3      708.98      691.47     28.63 o 
  -2  10   3      857.47      851.48     20.88 o 
  -1  10   3      607.00      594.99     16.13 o 
   0  10   3      577.69      538.73     14.96 o 
   1  10   3     1864.64     1831.11     45.45 o 
   2  10   3      103.85       99.05     13.81 o 
   3  10   3     1440.84     1335.06     34.38 o 
   4  10   3     1249.23     1269.13     33.13 o 
   5  10   3      377.15      326.39     13.58 o 
   6  10   3      927.56      950.93     26.55 o 
   7  10   3       63.43       55.21      8.29 o 
   8  10   3      949.50     1008.72     29.45 o 
  -3  11   3       75.77       70.94     11.98 o 
  -2  11   3      154.82      163.13     18.00 o 
  -1  11   3      808.57      797.03     34.36 o 
   0  11   3      209.46      218.31     10.41 o 
   1  11   3        0.39       -3.50      6.58 o 
   2  11   3      480.37      525.98     17.59 o 
   3  11   3      183.92      165.77     10.14 o 
   4  11   3      109.58      132.15      9.12 o 
   5  11   3       19.57       23.22      8.15 o 
   6  11   3       31.59       19.48      7.64 o 
   7  11   3       90.67      116.93     14.22 o 
   8  11   3       33.59       26.05      8.93 o 
  -1  12   3      118.25      123.60     13.83 o 
   0  12   3      148.55      169.89     14.11 o 
   1  12   3       58.77       53.54      7.51 o 
   2  12   3        2.74        9.79      7.17 o 
   3  12   3      476.98      467.85     16.87 o 
   4  12   3       82.80       95.01      9.05 o 
   5  12   3      347.35      330.39     15.17 o 
   6  12   3      130.61      158.24     10.96 o 
   7  12   3       65.22       69.01     10.05 o 
   1  13   3       62.84       61.68      8.15 o 
   2  13   3      301.50      319.32     13.48 o 
   3  13   3       26.08       45.95      8.77 o 
   4  13   3      672.70      725.97     31.90 o 
   5  13   3       16.38       16.99      8.86 o 
  -3 -11   4      270.89      272.18     22.86 o 
  -2 -11   4      159.67      184.33     18.28 o 
  -1 -11   4       20.28        6.26      7.40 o 
  -5 -10   4      266.90      275.51     20.16 o 
  -4 -10   4      192.27      195.39     16.97 o 
  -3 -10   4      159.09      173.81      9.25 o 
  -2 -10   4      605.99      645.18     14.81 o 
  -1 -10   4        5.01        4.26      5.34 o 
   0 -10   4      181.95      190.04      8.35 o 
   1 -10   4        7.92        9.39      5.94 o 
   2 -10   4      163.76      167.04      8.24 o 
  -6  -9   4      501.47      520.10     26.80 o 
  -5  -9   4      172.01      174.50     10.08 o 
  -4  -9   4       19.42        8.74      7.01 o 
  -3  -9   4      936.51      930.45     21.33 o 
  -2  -9   4      566.55      588.04     25.05 o 
  -1  -9   4      744.52      819.91     17.15 o 
   0  -9   4       11.59       23.03      5.43 o 
   1  -9   4      519.21      520.40     13.27 o 
   2  -9   4        6.59        5.12      6.52 o 
   3  -9   4      311.85      354.19     13.51 o 
  -7  -8   4      129.36       99.61     13.63 o 
  -6  -8   4      222.42      220.55     15.34 o 
  -5  -8   4      699.87      743.97     22.57 o 
  -4  -8   4       47.15       51.50      5.89 o 
  -3  -8   4        4.76       14.32      4.82 o 
  -2  -8   4      619.32      578.93     14.84 o 
  -1  -8   4     1180.48     1162.84     25.27 o 
   0  -8   4      221.22      321.24     15.00 o 
   1  -8   4      200.31      201.00      8.46 o 
   2  -8   4      600.46      612.74     16.76 o 
   3  -8   4       89.62       92.09      7.41 o 
   4  -8   4       17.51       22.58     10.85 o 
   5  -8   4       12.14       14.93      9.41 o 
  -8  -7   4        7.63       -8.09     12.28 o 
  -7  -7   4        3.03        6.60      7.29 o 
  -6  -7   4      751.12      792.08     23.44 o 
  -5  -7   4        4.59        0.09      6.53 o 
  -4  -7   4        5.18       -2.12      4.86 o 
  -3  -7   4      102.14      101.63      4.92 o 
  -2  -7   4      581.69      514.67     13.23 o 
  -1  -7   4      951.70      950.09     21.18 o 
   0  -7   4       18.48       24.03      5.08 o 
   1  -7   4      383.22      344.53      9.77 o 
   2  -7   4       60.03       59.64      6.19 o 
   3  -7   4     1608.48     1625.71     35.14 o 
   4  -7   4       87.45       80.38      6.98 o 
   5  -7   4      232.03      250.25     14.81 o 
   6  -7   4      180.54      199.94     19.12 o 
  -8  -6   4      535.94      545.76     19.28 o 
  -7  -6   4      620.71      557.48     18.62 o 
  -6  -6   4      353.83      356.58     14.17 o 
  -5  -6   4     1489.47     1452.94     37.65 o 
  -4  -6   4        7.27        4.26      4.49 o 
  -3  -6   4       66.85       60.03      8.00 o 
  -2  -6   4        4.68        2.71      3.59 o 
  -1  -6   4     2043.92     1988.07     40.05 o 
   0  -6   4     1786.97     1876.82     38.21 o 
   1  -6   4      101.38      107.76      7.82 o 
   2  -6   4      868.94      873.76     20.40 o 
   3  -6   4      170.56      179.96     13.75 o 
   4  -6   4     2406.74     2418.18     50.17 o 
   5  -6   4       38.17       39.25      8.18 o 
   6  -6   4      267.09      281.38     15.24 o 
  -8  -5   4      375.44      369.80     15.98 o 
  -7  -5   4        0.50        3.77      6.88 o 
  -6  -5   4     1103.87     1011.42     37.95 o 
  -5  -5   4     2717.58     2548.10     62.87 o 
  -4  -5   4     4681.15     4743.79     91.56 o 
  -3  -5   4       43.05       53.90      3.81 o 
  -2  -5   4     1874.87     1739.89     30.15 o 
  -1  -5   4      204.04      204.23      6.78 o 
   0  -5   4     2168.23     2145.06     42.81 o 
   1  -5   4     1589.78     1557.63     40.64 o 
   2  -5   4      836.82      760.16     14.96 o 
   3  -5   4       87.68      197.08     11.84 o 
   4  -5   4       93.16       97.94      6.02 o 
   5  -5   4      304.12      280.28     10.29 o 
   6  -5   4      192.61      189.36     12.52 o 
   7  -5   4      297.79      296.49     19.77 o 
  -9  -4   4       81.75       88.02     10.43 o 
  -8  -4   4     1149.46     1146.70     32.18 o 
  -7  -4   4        1.51       -8.15      8.27 o 
  -5  -4   4       70.82       68.82      6.53 o 
  -4  -4   4     3180.26     2953.88     73.01 o 
  -3  -4   4       32.23       65.87      5.94 o 
  -2  -4   4      450.47      495.03      8.88 o 
  -1  -4   4     3969.55     3704.80     62.00 o 
   0  -4   4       14.50       97.74     14.36 o 
   1  -4   4      255.46      203.61      6.85 o 
   2  -4   4      299.68      272.19      8.05 o 
   3  -4   4      850.57      781.79     17.90 o 
   4  -4   4     1446.66     1437.07     30.47 o 
   5  -4   4      830.42      793.68     18.50 o 
   6  -4   4       33.90       35.48      7.73 o 
   7  -4   4       32.57       31.83      8.07 o 
   8  -4   4      593.37      583.30     30.85 o 
  -9  -3   4      325.13      344.01     16.65 o 
  -8  -3   4        0.81        6.84      7.69 o 
  -7  -3   4       27.66       25.65      7.08 o 
  -6  -3   4      164.38      164.84     10.17 o 
  -5  -3   4      257.25      248.30     11.16 o 
  -4  -3   4     5374.24     5521.73    132.19 o 
  -3  -3   4       53.53      191.27      6.15 o 
  -2  -3   4      440.76      394.46      7.18 o 
  -1  -3   4      375.29      468.28      8.83 o 
   0  -3   4    16821.26    16987.65    248.81 o 
   1  -3   4      132.50      128.53      5.17 o 
   2  -3   4      788.93      777.00     16.79 o 
   3  -3   4     1141.47     1164.15     24.60 o 
   4  -3   4     1918.46     1824.96     37.47 o 
   5  -3   4     1487.96     1395.25     29.37 o 
   6  -3   4      132.74      130.03     11.22 o 
   7  -3   4       39.85       35.99      7.56 o 
   8  -3   4       86.17       78.75      8.89 o 
  -9  -2   4      287.84      274.04     15.27 o 
  -8  -2   4     1256.55     1282.04     36.26 o 
  -7  -2   4       43.43       31.56      7.25 o 
  -6  -2   4       94.41       92.61      7.30 o 
  -5  -2   4       34.97       44.54      5.81 o 
  -4  -2   4     2958.77     2879.84     70.02 o 
  -3  -2   4     4450.16     4774.83    107.89 o 
  -2  -2   4      182.94      241.61      6.49 o 
  -1  -2   4      119.84      149.89      5.37 o 
   0  -2   4      120.41      174.07      3.66 o 
   1  -2   4     8021.92     7785.46    154.77 o 
   2  -2   4      592.48      628.13     17.49 o 
   3  -2   4      841.72     1099.05     28.84 o 
   4  -2   4      650.81      568.79     13.16 o 
   5  -2   4     1807.36     1738.51     59.75 o 
   6  -2   4        9.12        8.88      5.60 o 
   7  -2   4       21.82       18.87      6.44 o 
   8  -2   4      233.29      239.92     13.14 o 
   9  -2   4        1.84        0.45      9.12 o 
  -9  -1   4      128.48      150.41     11.34 o 
  -8  -1   4      651.15      701.79     22.22 o 
  -7  -1   4      784.43      830.62     24.21 o 
  -6  -1   4       21.01       31.28      3.77 o 
  -5  -1   4     1917.89     2053.73     42.29 o 
  -4  -1   4       34.15       47.38      5.08 o 
  -3  -1   4     1193.32     1501.07     37.35 o 
  -2  -1   4      196.83      162.15      9.37 o 
  -1  -1   4       66.13       71.97      2.96 o 
   0  -1   4     7406.83     7837.64    107.10 o 
   1  -1   4     1537.18     1638.00     23.19 o 
   2  -1   4     1946.86     1850.75     46.13 o 
   3  -1   4     3232.34     3627.21    118.92 o 
   4  -1   4     2278.99     2335.47     58.12 o 
   5  -1   4     2500.67     2363.70     59.19 o 
   6  -1   4      103.69       93.50      6.84 o 
   7  -1   4      854.98      825.25     39.90 o 
   8  -1   4        2.54        9.01      6.53 o 
   9  -1   4      635.29      649.13     21.39 o 
  -9   0   4       12.37       18.18      9.40 o 
  -8   0   4      892.06      925.58     27.11 o 
  -7   0   4      341.05      341.01     14.15 o 
  -6   0   4      212.77      214.72     10.98 o 
  -5   0   4      294.62      302.83      8.95 o 
  -4   0   4     7042.62     8200.54    163.45 o 
  -3   0   4      180.19      220.72      6.32 o 
  -2   0   4     1083.77     1437.39     38.68 o 
  -1   0   4     1084.15     1322.47     21.76 o 
   0   0   4      710.07      682.15     13.60 o 
   1   0   4    13363.11    13837.49    211.13 o 
   2   0   4       86.88       54.72      2.28 o 
   3   0   4      691.04     1172.54     33.48 o 
   4   0   4      220.24      182.50      7.90 o 
   5   0   4     3717.52     3763.87     74.58 o 
   6   0   4     2935.00     2782.87     69.33 o 
   7   0   4       77.72       81.82      6.64 o 
   8   0   4      225.72      226.77     11.47 o 
   9   0   4      298.61      286.37     13.53 o 
  -8   1   4       19.02       26.54      8.52 o 
  -7   1   4     2753.39     2950.79     73.26 o 
  -6   1   4      200.93      224.50      8.61 o 
  -5   1   4        7.61       12.59      2.98 o 
  -4   1   4      717.68      835.11     24.89 o 
  -3   1   4     6778.25     7835.65    132.88 o 
  -2   1   4      315.59      449.92     10.36 o 
  -1   1   4      347.10      358.05      7.55 o 
   0   1   4     2450.44     3215.99     43.02 o 
   1   1   4     4052.37     4275.64     59.54 o 
   2   1   4     8694.59     9228.50    128.76 o 
   3   1   4      345.54      386.95      7.47 o 
   4   1   4       39.99       32.60      1.99 o 
   5   1   4      279.96      271.02      9.87 o 
   6   1   4     2886.65     3016.54     59.21 o 
   7   1   4      532.59      484.95     15.50 o 
   8   1   4        1.36       -2.88      5.54 o 
   9   1   4      480.13      485.42     16.98 o 
  10   1   4       29.05       31.24     12.50 o 
  -8   2   4       33.29       32.79      9.04 o 
  -7   2   4      602.34      586.21     15.69 o 
  -6   2   4     2147.80     2271.98     47.39 o 
  -5   2   4      426.85      471.52     15.43 o 
  -4   2   4      526.62      589.24     15.96 o 
  -3   2   4      773.35     1142.45     18.34 o 
  -2   2   4    13086.76    14800.52    224.13 o 
  -1   2   4      130.73      149.97      4.74 o 
   0   2   4        2.21       42.93      1.82 o 
   1   2   4      462.29      446.91     10.37 o 
   2   2   4    13522.82    15298.14    183.19 o 
   3   2   4      205.83      194.31      6.19 o 
   4   2   4      127.27      126.88      7.87 o 
   5   2   4      631.11      617.87     13.55 o 
   6   2   4     1072.35      991.46     26.40 o 
   7   2   4      911.14      914.90     25.08 o 
   8   2   4       56.74       43.54      8.66 o 
   9   2   4       62.20       57.30     11.29 o 
  10   2   4     1373.24     1452.28     59.57 o 
  -8   3   4       89.82       83.53     13.88 o 
  -7   3   4       22.95       28.39      6.03 o 
  -6   3   4      412.39      451.97     16.08 o 
  -5   3   4       30.27       31.23      5.82 o 
  -4   3   4     1485.17     1556.50     33.02 o 
  -3   3   4     2966.90     3144.37     64.17 o 
  -2   3   4      308.99      308.00      8.44 o 
  -1   3   4     2210.16     2391.95     35.66 o 
   0   3   4     2446.70     3128.20     46.27 o 
   1   3   4     1716.09     2165.30     27.09 o 
   2   3   4     9946.59    10057.91    127.59 o 
   3   3   4      165.27      185.01      5.75 o 
   4   3   4       36.29       27.30      2.20 o 
   5   3   4      159.95      120.74      8.21 o 
   6   3   4     2459.95     2643.93     52.18 o 
   7   3   4     1240.14     1149.49     30.20 o 
   8   3   4        8.64        9.86      6.12 o 
   9   3   4       27.61       40.47     10.40 o 
  10   3   4       17.92       11.89     11.54 o 
  -8   4   4      107.50       89.32     14.24 o 
  -7   4   4      965.53      967.95     40.22 o 
  -6   4   4      727.62      728.04     18.21 o 
  -5   4   4      285.63      284.79      8.52 o 
  -4   4   4       18.17       24.73      3.80 o 
  -3   4   4      693.31      708.73     14.13 o 
  -2   4   4     7496.11     7920.99    136.46 o 
  -1   4   4     1328.04     1284.91     26.12 o 
   0   4   4      880.90      882.20     15.22 o 
   1   4   4     1336.16     1433.41     24.43 o 
   2   4   4     7954.37     8241.61    241.90 o 
   3   4   4     8312.78     8691.93    190.74 o 
   4   4   4      160.27      161.96      9.14 o 
   5   4   4      108.84       86.73      4.48 o 
   6   4   4       92.74      126.08      5.46 o 
   7   4   4      378.27      339.31      8.90 o 
   8   4   4      421.82      387.33     13.24 o 
   9   4   4        2.94        2.27      6.01 o 
  10   4   4      113.81       95.99     13.03 o 
  -7   5   4       15.86       18.90      7.81 o 
  -6   5   4     2200.56     2264.46     47.33 o 
  -5   5   4      494.89      445.65     12.63 o 
  -4   5   4      302.10      261.94      9.50 o 
  -3   5   4       12.83        9.27      5.26 o 
  -2   5   4      814.43      794.38     17.97 o 
  -1   5   4     1977.33     1867.40     37.41 o 
   0   5   4      459.22     1302.10     63.97 o 
   1   5   4        3.79       -0.09      3.90 o 
   2   5   4     3792.62     3771.61     89.64 o 
   3   5   4     2663.10     2843.00     71.76 o 
   4   5   4      971.08      910.08     28.01 o 
   5   5   4      667.52      649.64     17.19 o 
   6   5   4     3240.56     3274.32     62.41 o 
   7   5   4       57.41       61.16      4.30 o 
   8   5   4       71.68       60.58      5.92 o 
   9   5   4        7.46       15.80      9.55 o 
  10   5   4       25.37       29.85     11.36 o 
  -7   6   4        8.13       10.58     13.88 o 
  -6   6   4       22.39       21.36      5.91 o 
  -5   6   4     1371.95     1347.06     29.52 o 
  -4   6   4      147.59      133.56      7.05 o 
  -3   6   4       11.66       -4.34      8.55 o 
  -2   6   4     1998.48     1921.15     40.15 o 
  -1   6   4      191.49      185.81      6.56 o 
   0   6   4     1694.71     1755.05     35.31 o 
   1   6   4      578.41      527.47     34.52 o 
   2   6   4      565.34      487.90     13.79 o 
   3   6   4     5931.75     5632.55    130.78 o 
   4   6   4      322.66      296.08      8.57 o 
   5   6   4        5.04        1.98      4.03 o 
   7   6   4     3131.43     3020.00     57.94 o 
   8   6   4       36.42       47.24      4.08 o 
  -6   7   4      291.38      325.24     15.94 o 
  -5   7   4      689.45      642.44     17.09 o 
  -4   7   4      616.81      582.79     15.59 o 
  -3   7   4       12.62       13.77      4.94 o 
  -2   7   4      919.99      937.97     21.51 o 
  -1   7   4     3906.15     3840.76    109.89 o 
   0   7   4      104.72      188.30      6.64 o 
   1   7   4       64.26       57.38     13.24 o 
   2   7   4      220.27      175.84      8.70 o 
   3   7   4      812.84      867.15     22.60 o 
   4   7   4     1805.92     1641.81     31.75 o 
   5   7   4       81.18       72.23     10.54 o 
   6   7   4       31.82       31.90      3.99 o 
   7   7   4      109.63       91.71      6.36 o 
   8   7   4     1378.48     1344.95     33.96 o 
  -5   8   4      779.49      761.90     29.87 o 
  -4   8   4      277.07      221.46     10.22 o 
  -3   8   4      285.08      244.23     10.17 o 
  -2   8   4      424.67      369.76     11.70 o 
  -1   8   4     1731.51     1690.20     36.13 o 
   0   8   4     1420.57     1481.54     59.21 o 
   1   8   4       92.75       75.39      6.16 o 
   2   8   4      342.90      327.43     11.76 o 
   3   8   4       91.21      117.03     19.63 o 
   4   8   4      131.86      118.55     10.31 o 
   5   8   4      456.87      460.69     11.51 o 
   6   8   4       69.96       67.17      4.89 o 
   7   8   4      122.50      122.35      6.41 o 
   8   8   4        9.89       11.26      6.03 o 
  -5   9   4       43.10       45.22     10.25 o 
  -4   9   4      297.63      291.28     11.79 o 
  -3   9   4      372.10      398.89     13.20 o 
  -2   9   4        1.09        1.41      5.59 o 
  -1   9   4     1095.18     1053.28     24.30 o 
   0   9   4      205.54      169.53      9.06 o 
   1   9   4        5.62       -2.43      5.45 o 
   2   9   4      101.36       94.59      7.07 o 
   3   9   4     2343.05     2198.40     53.36 o 
   4   9   4      180.65      167.22      9.92 o 
   5   9   4       26.77       22.27      4.14 o 
   6   9   4        5.19        3.20      4.06 o 
   7   9   4       55.16       54.72     10.00 o 
   8   9   4      247.02      258.91     12.55 o 
  -4  10   4       56.94       62.12     14.50 o 
  -3  10   4      251.38      236.19     14.73 o 
  -2  10   4      163.86      141.61     19.36 o 
  -1  10   4      373.79      322.30     11.86 o 
   0  10   4     1733.59     1576.07     44.43 o 
   1  10   4       26.61        9.38      6.35 o 
   2  10   4       22.55       17.51      6.24 o 
   3  10   4      759.44      690.61     20.28 o 
   4  10   4     3163.83     3041.72     73.06 o 
   5  10   4       88.79      110.95      8.17 o 
   6  10   4       23.61       19.17      7.00 o 
   7  10   4       12.89        3.47      6.88 o 
   8  10   4      781.35      761.19     23.15 o 
   9  10   4      444.32      486.38     25.28 o 
  -3  11   4        4.69       33.23     11.45 o 
  -2  11   4       73.12       68.02      7.39 o 
  -1  11   4      212.54      226.80     10.91 o 
   0  11   4      355.58      358.55     12.83 o 
   1  11   4     1068.22     1122.85     37.42 o 
   2  11   4      570.47      516.60     17.26 o 
   3  11   4      149.16      240.86     12.39 o 
   4  11   4        9.96       10.39      6.70 o 
   5  11   4      566.93      558.01     22.36 o 
   6  11   4      121.03      118.00      9.13 o 
   7  11   4       40.19       36.22      9.74 o 
   8  11   4      113.52      137.79     10.61 o 
  -1  12   4       42.90       36.79      7.63 o 
   0  12   4        6.03       14.61      7.05 o 
   1  12   4       39.47       33.92      7.60 o 
   2  12   4      101.33      105.91      9.01 o 
   3  12   4       22.45        9.66      7.41 o 
   4  12   4      322.61      294.95     13.78 o 
   5  12   4      445.55      480.15     17.74 o 
   6  12   4      571.88      604.09     20.38 o 
   7  12   4       30.90       38.03      8.90 o 
   1  13   4       61.17       67.29      8.38 o 
   2  13   4       53.74       49.57      8.88 o 
   3  13   4      103.91      139.69     10.29 o 
   4  13   4      294.01      306.36     15.32 o 
   5  13   4      625.03      692.59     22.54 o 
  -4 -10   5      181.78      162.94     13.49 o 
  -3 -10   5       21.67       10.05      9.55 o 
  -2 -10   5       14.86       17.59      5.66 o 
  -1 -10   5      369.14      391.55     11.83 o 
   0 -10   5       30.27       14.93      6.12 o 
   1 -10   5       92.10       92.94      7.33 o 
  -6  -9   5      186.38      192.90     16.93 o 
  -5  -9   5      720.69      740.84     31.98 o 
  -4  -9   5        0.13       -6.00      9.09 o 
  -3  -9   5      175.28      186.34      8.55 o 
  -2  -9   5       60.18       80.88      6.59 o 
  -1  -9   5      298.04      344.04     13.94 o 
   0  -9   5     1074.13     1157.60     22.82 o 
   1  -9   5      117.45      122.24      7.12 o 
   2  -9   5       24.55       26.88      6.20 o 
   3  -9   5       28.69       29.19      7.52 o 
  -6  -8   5        0.71       -8.94      7.91 o 
  -5  -8   5       49.11       41.64      8.20 o 
  -4  -8   5     1016.19     1022.94     27.41 o 
  -3  -8   5       82.40       78.75      5.85 o 
  -2  -8   5       84.74       87.87      6.26 o 
  -1  -8   5       18.68       21.24      5.54 o 
   0  -8   5      359.17      376.34     12.52 o 
   1  -8   5      301.17      304.37     10.08 o 
   2  -8   5       99.35       97.65      7.55 o 
   3  -8   5       26.96       26.16      6.73 o 
   4  -8   5       33.22       48.29      9.59 o 
  -7  -7   5      234.48      280.26     14.82 o 
  -6  -7   5      393.91      391.55     15.98 o 
  -5  -7   5      658.88      612.66     19.89 o 
  -4  -7   5      376.96      332.90     11.16 o 
  -3  -7   5     1204.96     1227.20     22.53 o 
  -2  -7   5      419.80      398.03     11.61 o 
  -1  -7   5      564.98      536.77     14.17 o 
   0  -7   5       78.89       88.42      6.24 o 
   1  -7   5      222.56      222.51      8.65 o 
   2  -7   5       26.21       25.98      6.05 o 
   3  -7   5        1.58        1.97      5.83 o 
   4  -7   5      123.09      140.55      8.06 o 
   5  -7   5      171.65      179.72     12.00 o 
  -8  -6   5       12.96       10.29      8.54 o 
  -7  -6   5      574.10      583.48     19.92 o 
  -6  -6   5       27.90       34.15      7.51 o 
  -5  -6   5       33.25       28.46      7.17 o 
  -4  -6   5     1808.45     1756.52     30.61 o 
  -3  -6   5      245.21      232.49      7.48 o 
  -2  -6   5     1138.46     1183.35     22.04 o 
  -1  -6   5      367.27      397.16     11.96 o 
   0  -6   5     2110.76     2062.92     41.81 o 
   1  -6   5      281.89      254.53      9.88 o 
   2  -6   5     1266.69     1231.98     27.25 o 
   3  -6   5       10.47       10.71      5.47 o 
   4  -6   5      262.37      289.31     10.98 o 
   5  -6   5      312.76      326.27     16.05 o 
   6  -6   5       38.34       38.81      9.40 o 
  -8  -5   5      439.47      371.78     16.40 o 
  -7  -5   5       50.81       63.03      8.50 o 
  -6  -5   5      775.95      746.45     23.18 o 
  -5  -5   5      231.13      224.80     11.48 o 
  -4  -5   5      338.37      330.15      8.15 o 
  -3  -5   5     3516.93     3341.06     56.27 o 
  -2  -5   5      593.33      550.53     12.15 o 
  -1  -5   5     1187.13     1166.63     21.28 o 
   0  -5   5       40.92       50.03      5.00 o 
   1  -5   5     3152.10     3065.78     76.66 o 
   2  -5   5      392.67      401.40     15.46 o 
   3  -5   5      137.44      136.35      6.69 o 
   4  -5   5       70.76       75.47      5.93 o 
   5  -5   5      122.87      125.37      9.70 o 
   6  -5   5      550.86      530.19     19.69 o 
   7  -5   5       42.96       65.41      9.56 o 
  -8  -4   5       59.44       53.32      9.13 o 
  -7  -4   5     1190.41     1145.44     31.67 o 
  -6  -4   5      277.72      268.66     29.52 o 
  -5  -4   5      552.60      510.52     16.65 o 
  -4  -4   5      452.37      406.11     19.17 o 
  -3  -4   5      576.28      495.00     10.29 o 
  -2  -4   5     1582.28     1511.76     26.38 o 
  -1  -4   5      416.37      383.43     13.98 o 
   0  -4   5      288.94      256.56     14.91 o 
   1  -4   5      825.78      880.19     25.43 o 
   2  -4   5     6339.21     6264.32    123.68 o 
   3  -4   5      139.59      120.53      6.37 o 
   4  -4   5        6.94        2.27      4.33 o 
   5  -4   5      907.12      890.84     22.92 o 
   6  -4   5      167.49      158.79     13.10 o 
   7  -4   5      268.17      278.01     27.42 o 
  -8  -3   5      187.83      179.10     15.39 o 
  -7  -3   5       42.21       50.63      9.73 o 
  -6  -3   5     1880.76     1844.15     47.07 o 
  -5  -3   5      506.24      461.47     23.20 o 
  -4  -3   5        1.22        5.61      5.18 o 
  -3  -3   5     1427.55     1428.13     27.87 o 
  -2  -3   5     2027.40     2019.23     34.23 o 
  -1  -3   5     5618.70     5582.53     92.61 o 
   0  -3   5      521.51      526.70     10.76 o 
   1  -3   5     1446.10     1525.81     51.58 o 
   2  -3   5     1020.09      978.97     20.39 o 
   3  -3   5     5468.57     5404.65    132.49 o 
   4  -3   5      514.65      467.37     12.19 o 
   5  -3   5      577.34      570.01     13.97 o 
   6  -3   5     1479.92     1372.20     37.10 o 
   7  -3   5       79.53      151.56      9.83 o 
   8  -3   5      100.53       86.53      9.37 o 
  -8  -2   5      134.80      136.37     10.52 o 
  -7  -2   5      846.79      813.36     24.14 o 
  -6  -2   5      373.72      339.62     13.78 o 
  -5  -2   5     4030.71     3986.01     96.75 o 
  -4  -2   5       21.38       45.82      5.73 o 
  -3  -2   5     2275.72     2048.57     38.97 o 
  -2  -2   5      185.09      136.67      5.48 o 
  -1  -2   5     5679.40     5722.64     94.67 o 
   0  -2   5     4146.84     4158.66     65.91 o 
   1  -2   5       18.61       50.34      3.12 o 
   2  -2   5     1813.43     1695.44     33.73 o 
   3  -2   5      357.37      342.16     12.02 o 
   4  -2   5     1680.52     1666.88     40.38 o 
   5  -2   5       95.74      100.77     19.26 o 
   6  -2   5      283.41      280.25     12.29 o 
   7  -2   5      399.51      388.11     15.28 o 
   8  -2   5       30.62       28.64      7.56 o 
   9  -2   5       50.62       44.41      8.65 o 
  -8  -1   5      409.83      423.99     25.04 o 
  -7  -1   5      160.65      162.72      9.97 o 
  -6  -1   5     1180.19     1293.58     34.20 o 
  -5  -1   5      206.22      256.44     11.52 o 
  -4  -1   5     2874.69     2958.54     72.11 o 
  -3  -1   5      753.22      778.79     19.51 o 
  -2  -1   5     5529.57     5729.68    106.08 o 
  -1  -1   5     1003.81     1072.87     16.91 o 
   0  -1   5      159.35      133.05      4.32 o 
   1  -1   5     1026.31     1140.49     27.92 o 
   2  -1   5      221.04      200.29     11.40 o 
   3  -1   5     5081.60     5086.28    124.26 o 
   4  -1   5      411.33      383.46      9.62 o 
   5  -1   5       11.01       -0.06      4.93 o 
   6  -1   5      882.73      826.75     23.57 o 
   7  -1   5      206.82      234.38     12.96 o 
   8  -1   5      543.28      482.45     17.22 o 
   9  -1   5        2.22       -4.38     11.13 o 
  -8   0   5      286.71      288.02     14.74 o 
  -7   0   5       12.68       43.17      7.92 o 
  -6   0   5       51.07       52.77      7.22 o 
  -5   0   5     4390.23     4803.65    115.87 o 
  -4   0   5      114.10      125.24      5.38 o 
  -3   0   5      264.68      263.80      9.93 o 
  -2   0   5     1976.85     2205.63     84.06 o 
  -1   0   5     7283.97     7710.68    240.68 o 
   0   0   5     1998.32     2028.24     31.05 o 
   1   0   5      223.90      205.96      5.23 o 
   2   0   5     1193.05     1102.48     22.57 o 
   3   0   5        8.45        8.37      3.41 o 
   4   0   5     1034.38      982.91     29.45 o 
   5   0   5      878.77      835.23     23.00 o 
   6   0   5      286.69      247.54     11.21 o 
   7   0   5      877.30      879.82     24.82 o 
   8   0   5      251.00      232.40     11.61 o 
   9   0   5      426.58      432.31     28.35 o 
  -8   1   5        6.32        4.60      8.50 o 
  -7   1   5      138.15      142.16      9.78 o 
  -6   1   5      301.92      316.58      9.96 o 
  -5   1   5      300.42      330.55      9.79 o 
  -4   1   5     3385.97     3951.26     90.66 o 
  -3   1   5      128.14      143.86      4.66 o 
  -2   1   5     1830.99     2018.58     49.30 o 
  -1   1   5     1455.68     1480.60     32.92 o 
   0   1   5     4274.93     4331.74     62.26 o 
   1   1   5     2744.98     2859.48     36.48 o 
   2   1   5     1686.76     1827.81     25.89 o 
   3   1   5     3403.72     3527.04     59.89 o 
   4   1   5      599.17      622.42     13.54 o 
   5   1   5     1091.41      990.62     21.46 o 
   6   1   5      953.22      820.60     19.45 o 
   7   1   5      345.44      337.42     12.82 o 
   8   1   5       69.30       61.73      6.90 o 
   9   1   5       17.92       18.86      6.77 o 
  10   1   5       61.01       63.93     13.53 o 
  -8   2   5     1001.31      960.27     28.65 o 
  -7   2   5      104.11      118.35     19.95 o 
  -6   2   5      987.25     1071.66     24.15 o 
  -5   2   5      145.90      157.39      7.15 o 
  -4   2   5     1077.46     1165.38     28.94 o 
  -3   2   5     2490.52     2641.70     67.07 o 
  -2   2   5       37.57       29.94      4.44 o 
  -1   2   5     4053.39     4758.64     76.17 o 
   0   2   5       18.18       30.24      1.40 o 
   1   2   5     7077.45     7511.68     88.82 o 
   2   2   5       59.10       76.27      2.62 o 
   3   2   5     1491.11     1670.05     23.35 o 
   4   2   5     1717.81     1692.32     29.29 o 
   5   2   5      699.49      635.63     14.88 o 
   6   2   5        0.94       -3.47      4.59 o 
   7   2   5        6.10       -4.19      5.00 o 
   8   2   5      468.26      458.01     18.44 o 
   9   2   5      684.42      649.61     20.31 o 
  10   2   5       55.51       37.98     12.74 o 
  -8   3   5       23.26       35.42      9.63 o 
  -7   3   5      590.64      552.62     23.96 o 
  -6   3   5      153.64      150.97      9.10 o 
  -5   3   5      282.06      309.21     10.20 o 
  -4   3   5       14.20        9.53      3.59 o 
  -3   3   5      411.55      415.16      9.43 o 
  -2   3   5        0.73       -2.00      2.54 o 
  -1   3   5      214.26      228.12      6.47 o 
   0   3   5      157.25      100.61      3.41 o 
   1   3   5      201.61      178.84      7.36 o 
   2   3   5     4501.91     5043.86     63.94 o 
   3   3   5     2169.08     2263.32     34.55 o 
   4   3   5      524.29      615.97     16.35 o 
   5   3   5     3628.53     3429.92     58.00 o 
   6   3   5       84.45       67.27     11.17 o 
   7   3   5     1679.27     1606.05     41.23 o 
   8   3   5      153.27      141.36      7.97 o 
   9   3   5      478.48      457.76     15.97 o 
  10   3   5      298.25      331.74     22.72 o 
  -7   4   5        0.62       23.59      9.38 o 
  -6   4   5       50.73       59.98      8.76 o 
  -5   4   5      959.35      918.86     16.24 o 
  -4   4   5      182.65      180.67      6.29 o 
  -3   4   5     1606.41     1634.01     26.28 o 
  -2   4   5      431.49      435.65      8.50 o 
  -1   4   5     1214.42     1310.93     20.10 o 
   0   4   5      189.70      207.57      4.51 o 
   1   4   5     2973.37     2718.41     44.65 o 
   2   4   5     2549.72     2507.66     37.62 o 
   3   4   5     1261.78     1342.08     22.99 o 
   4   4   5     1176.43     1209.51     19.61 o 
   5   4   5     3341.44     3455.30     93.13 o 
   6   4   5     2917.35     2817.92     48.02 o 
   7   4   5        0.49       85.88      6.11 o 
   8   4   5     1576.50     1475.66     38.30 o 
   9   4   5       54.77       36.71     11.18 o 
  10   4   5      282.41      266.46     20.38 o 
  -7   5   5      822.74      777.40     74.26 o 
  -6   5   5       58.23       47.62      6.35 o 
  -5   5   5      734.61      749.41     15.82 o 
  -4   5   5      208.85      190.59      7.31 o 
  -3   5   5     5790.08     5731.08     99.65 o 
  -2   5   5      236.51      195.23      6.51 o 
  -1   5   5       10.78       16.32      3.84 o 
   0   5   5      625.90      556.67      9.12 o 
   1   5   5     1606.95     1651.14     32.51 o 
   2   5   5     1123.12     1070.66     21.53 o 
   3   5   5      198.30      190.25     10.32 o 
   4   5   5        6.13       38.52      5.72 o 
   5   5   5     1027.40      850.76     21.57 o 
   6   5   5      813.70      774.46     28.53 o 
   7   5   5       26.82       27.15      3.00 o 
   8   5   5      203.31      199.15     10.02 o 
   9   5   5      901.12      848.82     37.24 o 
  10   5   5        0.89        4.97     11.47 o 
  -6   6   5      276.60      254.71     11.14 o 
  -5   6   5        1.01       -7.11      5.35 o 
  -4   6   5      123.33      180.42      8.61 o 
  -3   6   5      321.94      307.50     10.45 o 
  -2   6   5     1864.83     1736.83     36.62 o 
  -1   6   5     1467.84     1458.28     36.51 o 
   0   6   5      422.95      387.61      9.36 o 
   1   6   5     7064.06     6986.40    133.81 o 
   2   6   5       53.78       55.92      4.49 o 
   3   6   5      418.08      385.37     11.67 o 
   4   6   5        4.18       14.84      2.73 o 
   5   6   5     1019.90      966.70     24.52 o 
   6   6   5     2442.43     2276.53     54.21 o 
   7   6   5      223.86      198.84      8.93 o 
   8   6   5      152.30      140.73      8.02 o 
  -6   7   5        5.11        4.78      8.55 o 
  -5   7   5       29.61       29.89      6.30 o 
  -4   7   5        0.49        4.53      5.40 o 
  -3   7   5     1478.33     1393.17     30.51 o 
  -2   7   5     1307.86     1235.51     27.29 o 
  -1   7   5       47.96       37.78      3.85 o 
   0   7   5     1241.53     1109.49     22.15 o 
   1   7   5     2689.80     2678.24     64.94 o 
   2   7   5     3428.95     3287.02     77.54 o 
   3   7   5       20.82       11.93      6.64 o 
   4   7   5     1963.21     1892.22     36.13 o 
   5   7   5       35.45       27.69      3.39 o 
   6   7   5     1350.67     1301.90     32.53 o 
   7   7   5      609.55      635.61     17.90 o 
   8   7   5       55.08       39.60      4.40 o 
  -5   8   5        7.25        8.49      6.39 o 
  -4   8   5       59.76       81.51      9.97 o 
  -3   8   5      102.00      111.45     10.40 o 
  -2   8   5     1628.84     1513.64     32.95 o 
  -1   8   5      810.71      761.06     21.49 o 
   0   8   5       29.24       16.21      6.76 o 
   1   8   5     1414.23     1334.74     34.16 o 
   2   8   5     1241.74     1150.49     29.31 o 
   3   8   5     1793.12     1767.16     43.08 o 
   4   8   5      158.32      161.87      9.13 o 
   5   8   5      687.17      588.62     17.32 o 
   6   8   5        3.79       -1.92      5.20 o 
   7   8   5      718.81      729.51     20.47 o 
   8   8   5        2.86        4.77      5.62 o 
   9   8   5        5.18        1.70      9.66 o 
  -4   9   5       52.17       52.80      7.19 o 
  -3   9   5      469.36      436.16     22.86 o 
  -2   9   5       59.34       64.07      6.57 o 
  -1   9   5      105.84      116.99      7.23 o 
   0   9   5       20.58       15.91      5.91 o 
   1   9   5       20.72        7.77      8.84 o 
   2   9   5     1700.90     1529.48     38.16 o 
   3   9   5        2.50       -8.22      5.48 o 
   4   9   5       34.56       19.06      5.67 o 
   5   9   5      624.19      605.47     18.09 o 
   6   9   5      620.03      599.24     18.09 o 
   7   9   5      217.85      241.21     11.53 o 
   8   9   5       14.92       16.28      6.53 o 
   9   9   5      106.19       89.67     12.74 o 
  -4  10   5       76.62       90.33     11.64 o 
  -3  10   5      283.37      271.77     11.71 o 
  -2  10   5     1166.02     1093.94     25.95 o 
  -1  10   5       16.82        5.05      8.46 o 
   0  10   5       37.68        4.90      6.51 o 
   1  10   5       28.11       20.59      6.22 o 
   2  10   5      134.32      118.28      7.76 o 
   3  10   5     1557.88     1542.39     38.96 o 
   4  10   5       78.14       70.64      7.56 o 
   5  10   5        2.41       -4.50      5.91 o 
   6  10   5       96.36      103.77      8.06 o 
   7  10   5     1655.39     1673.22     42.31 o 
   8  10   5        5.07       -2.32      7.04 o 
   9  10   5        1.58       -3.12     11.18 o 
  -2  11   5       92.90      108.40     12.28 o 
  -1  11   5      953.31      941.52     36.57 o 
   0  11   5       55.39       41.58      7.43 o 
   1  11   5      298.79      260.99     12.71 o 
   2  11   5      417.64      394.63     14.84 o 
   3  11   5      590.80      564.92     18.17 o 
   4  11   5      495.58      538.01     17.89 o 
   5  11   5        7.08        3.55     12.41 o 
   6  11   5       34.51       29.64      7.50 o 
   7  11   5      153.56      191.65     12.34 o 
   8  11   5      154.48      175.13     10.74 o 
  -1  12   5       23.13       16.03      7.27 o 
   0  12   5      330.38      328.76     13.43 o 
   1  12   5        2.69       -1.42      7.30 o 
   2  12   5      143.96      120.99      9.10 o 
   3  12   5        7.02       16.67      7.50 o 
   4  12   5        3.69       10.15      7.48 o 
   5  12   5        1.81        2.14      7.38 o 
   6  12   5        0.36       -4.55      7.67 o 
   7  12   5      398.97      430.26     17.18 o 
   1  13   5      106.94      117.47      9.29 o 
   2  13   5        4.10        2.48      7.92 o 
   3  13   5     1054.54     1102.86     45.63 o 
   4  13   5      333.63      371.88     16.00 o 
   5  13   5       84.42       84.84     11.61 o 
   6  13   5        2.20       -5.35      8.65 o 
  -2 -10   6       38.89       34.88      7.44 o 
  -1 -10   6       38.48       39.04      6.34 o 
  -4  -9   6       74.33       62.09     11.86 o 
  -3  -9   6        4.85       11.86     10.01 o 
  -2  -9   6     1719.59     1861.89     38.87 o 
  -1  -9   6        4.86        1.90      5.99 o 
   0  -9   6       20.71       13.85      5.77 o 
   1  -9   6       46.58       48.58      6.50 o 
   2  -9   6      235.16      251.96     12.62 o 
  -6  -8   6      729.53      773.44     36.71 o 
  -5  -8   6      913.70     1000.05     39.94 o 
  -4  -8   6      390.31      434.30     16.30 o 
  -3  -8   6       61.61       67.76      6.78 o 
  -2  -8   6      124.65      150.63      7.99 o 
  -1  -8   6     1523.38     1575.27     33.32 o 
   0  -8   6       11.68       41.72      7.69 o 
   1  -8   6        8.52        6.34      5.41 o 
   2  -8   6        4.86        2.11      5.65 o 
   3  -8   6      215.66      241.62     11.74 o 
   4  -8   6       91.72       97.55     10.96 o 
  -6  -7   6       20.44       18.92      8.25 o 
  -5  -7   6      467.03      455.21     24.42 o 
  -4  -7   6      309.28      323.78     13.93 o 
  -3  -7   6       50.39       85.87      9.80 o 
  -2  -7   6      329.23      350.85     11.25 o 
  -1  -7   6       53.40       44.59      5.60 o 
   0  -7   6      559.02      583.87     15.59 o 
   1  -7   6      107.09      103.95      7.21 o 
   2  -7   6      174.89      167.19      8.41 o 
   3  -7   6      131.94      136.72      8.20 o 
   4  -7   6      200.36      212.63     14.12 o 
   5  -7   6        1.70       -2.81      9.25 o 
  -7  -6   6       44.63       36.39      8.91 o 
  -6  -6   6      624.88      635.76     20.84 o 
  -5  -6   6       54.82       51.55      8.07 o 
  -4  -6   6      173.18      177.15     10.11 o 
  -3  -6   6        0.31       -1.06      3.73 o 
  -2  -6   6      118.17       88.67      7.66 o 
  -1  -6   6     1296.72     1287.19     27.38 o 
   0  -6   6      160.63      179.53      8.72 o 
   1  -6   6      182.58      177.70      8.33 o 
   2  -6   6      323.76      303.90     13.72 o 
   3  -6   6      967.39      997.52     23.69 o 
   4  -6   6      134.99      139.33      7.71 o 
   5  -6   6        5.35        8.20      8.56 o 
   6  -6   6        7.51       25.20      9.79 o 
  -7  -5   6       17.05       24.71      9.90 o 
  -6  -5   6        2.14       -8.87      7.74 o 
  -5  -5   6     2460.49     2315.45     58.24 o 
  -4  -5   6      206.63      210.30     11.36 o 
  -3  -5   6       29.15       77.05      6.82 o 
  -2  -5   6       41.12       33.36      3.96 o 
  -1  -5   6      881.76      819.53     16.12 o 
   0  -5   6     2437.72     2341.90     46.93 o 
   1  -5   6       27.56       28.84      5.15 o 
   2  -5   6      759.92      727.80     21.98 o 
   3  -5   6       12.35       26.19      5.24 o 
   4  -5   6     1072.37     1094.33     24.70 o 
   5  -5   6       20.98       23.18      7.99 o 
   6  -5   6       13.83       15.76     10.93 o 
   7  -5   6       21.98       23.15      9.28 o 
  -8  -4   6      847.16      826.82     26.21 o 
  -7  -4   6      279.45      264.13     16.45 o 
  -6  -4   6       25.08       66.38     11.08 o 
  -5  -4   6       26.10        9.95      6.63 o 
  -4  -4   6     1871.62     1808.93     35.11 o 
  -3  -4   6        6.57        7.22      2.84 o 
  -2  -4   6        7.67       -3.98      4.09 o 
  -1  -4   6      194.90      205.20      7.16 o 
   0  -4   6      598.85      540.44     11.58 o 
   1  -4   6      236.75      224.19      8.75 o 
   2  -4   6      358.23      346.62      9.52 o 
   3  -4   6      788.21      778.03     22.87 o 
   4  -4   6      771.91      715.83     17.23 o 
   5  -4   6      517.36      509.62     34.65 o 
   6  -4   6        9.85        7.12      7.59 o 
   7  -4   6      133.35      124.77     10.40 o 
  -8  -3   6      297.76      326.83     16.51 o 
  -7  -3   6      512.16      534.75     19.29 o 
  -6  -3   6      352.80      355.03     14.63 o 
  -5  -3   6      849.64      780.11     22.86 o 
  -4  -3   6        3.19      -12.03      8.02 o 
  -3  -3   6     4437.75     4308.07     80.54 o 
  -2  -3   6      211.94      177.99      5.62 o 
  -1  -3   6     2786.52     2647.24     44.79 o 
   0  -3   6      985.68      983.38     18.08 o 
   1  -3   6      263.66      272.46      8.79 o 
   2  -3   6      483.10      435.43     10.52 o 
   3  -3   6      994.58      901.69     25.37 o 
   4  -3   6     2141.96     2071.17     42.58 o 
   5  -3   6      693.84      653.78     18.30 o 
   6  -3   6      549.75      529.59     50.43 o 
   7  -3   6       25.44       14.13      7.58 o 
   8  -3   6      199.60      205.94     13.09 o 
  -8  -2   6      180.59      187.08     12.04 o 
  -7  -2   6      292.72      292.51     14.47 o 
  -6  -2   6      110.94      130.36      9.71 o 
  -5  -2   6       95.17       89.23      7.63 o 
  -4  -2   6     2708.89     2629.15     64.90 o 
  -3  -2   6        4.84       94.78      7.30 o 
  -2  -2   6     1872.96     1801.13     43.50 o 
  -1  -2   6        8.56        5.16      3.11 o 
   0  -2   6     6381.75     6471.18     97.88 o 
   1  -2   6     1669.14     1566.02     35.62 o 
   2  -2   6       74.38       60.91      3.16 o 
   4  -2   6      824.40      744.20     21.54 o 
   5  -2   6     1061.06     1046.05     22.54 o 
   6  -2   6      217.04      183.20     11.08 o 
   7  -2   6        1.18       -1.54      6.62 o 
   8  -2   6      107.52      111.61     18.32 o 
  -8  -1   6     1349.32     1450.61     39.61 o 
  -7  -1   6        1.71       -1.51      7.77 o 
  -6  -1   6      792.28      819.80     23.97 o 
  -5  -1   6      441.58      424.76     14.80 o 
  -4  -1   6     1061.36     1089.57     29.06 o 
  -3  -1   6     4889.34     5380.74     99.84 o 
  -2  -1   6     1135.90     1116.15     22.14 o 
  -1  -1   6      211.95      183.62      4.48 o 
   0  -1   6       86.38      135.26      5.07 o 
   1  -1   6     8922.50     9301.70    168.70 o 
   2  -1   6      509.55      443.66     13.46 o 
   3  -1   6       55.74       73.79      5.43 o 
   4  -1   6     1128.26     1103.76     29.58 o 
   5  -1   6      132.34      130.71      8.25 o 
   6  -1   6      373.00      429.58     15.03 o 
   7  -1   6       98.68       90.31      7.77 o 
   8  -1   6       97.28       92.41      8.41 o 
   9  -1   6      248.75      257.24     23.50 o 
  -8   0   6        0.39        4.36      9.17 o 
  -7   0   6      790.01      863.49     25.72 o 
  -6   0   6      485.94      527.32     24.62 o 
  -5   0   6        1.95       -0.55      6.59 o 
  -4   0   6      357.28      341.22     10.28 o 
  -3   0   6      360.94      488.50     15.04 o 
  -2   0   6     2781.17     3031.48     69.38 o 
  -1   0   6       33.07       43.87      3.82 o 
   0   0   6     2496.46     2670.97     40.70 o 
   1   0   6     4415.04     4170.51     63.28 o 
   2   0   6     4348.61     4339.70     73.44 o 
   4   0   6        6.89        2.47      2.37 o 
   5   0   6     3036.74     2815.57     70.13 o 
   6   0   6       13.71       15.79      5.61 o 
   7   0   6        7.93        5.90      5.68 o 
   8   0   6        3.99        2.56      6.44 o 
   9   0   6      183.36      188.25     12.48 o 
  -8   1   6      856.58      851.40     26.55 o 
  -7   1   6       85.48       85.38      9.32 o 
  -6   1   6     1225.53     1342.58     35.77 o 
  -5   1   6      129.94      111.01      7.91 o 
  -4   1   6     2389.13     2675.64     54.93 o 
  -3   1   6     2144.51     2310.05     56.79 o 
  -2   1   6       12.16       12.05      3.82 o 
  -1   1   6     1453.55     1400.49     27.90 o 
   0   1   6      822.96      856.65     15.52 o 
   1   1   6     7464.24     7968.26    140.19 o 
   2   1   6     4559.81     4603.47     81.38 o 
   3   1   6     1420.84     1481.61     25.79 o 
   4   1   6      709.37      828.59     13.20 o 
   5   1   6      652.24      688.95     12.73 o 
   6   1   6     5916.53     5914.75    132.61 o 
   7   1   6      138.98      133.59     15.58 o 
   8   1   6        7.37       12.85      6.53 o 
   9   1   6       30.43       17.74      7.00 o 
  -8   2   6      108.31      123.13     11.16 o 
  -7   2   6     1519.56     1575.11     41.98 o 
  -6   2   6      198.95      226.02     14.87 o 
  -5   2   6     2114.66     2107.29     52.90 o 
  -4   2   6       26.31       35.54      4.05 o 
  -3   2   6     4929.99     5649.23    113.13 o 
  -2   2   6     3795.51     4136.50     99.25 o 
  -1   2   6     2186.05     2398.62     40.40 o 
   0   2   6     1101.43     1212.26     18.62 o 
   1   2   6     1130.63     1272.82     15.66 o 
   2   2   6     4007.56     4183.13     57.58 o 
   3   2   6      736.64      716.33     13.32 o 
   4   2   6     1390.56     1352.12     29.31 o 
   5   2   6      219.23      218.23      7.38 o 
   6   2   6       99.74      119.33     14.55 o 
   7   2   6     1494.19     1366.92     36.03 o 
   8   2   6     1006.29      965.36     27.14 o 
   9   2   6      302.31      293.59     13.30 o 
  10   2   6      253.35      221.91     20.80 o 
  -7   3   6        8.17       -7.08      8.26 o 
  -6   3   6     1465.05     1589.23     41.75 o 
  -5   3   6      266.58      301.50     13.08 o 
  -4   3   6      190.32      182.51      7.96 o 
  -3   3   6     1860.31     1877.47     34.44 o 
  -2   3   6     1985.84     1985.57     39.71 o 
  -1   3   6      293.30      230.95      7.46 o 
   0   3   6     1188.54     1481.42     20.50 o 
   1   3   6     4167.37     4596.68     62.24 o 
   2   3   6     2951.48     3195.10     51.13 o 
   3   3   6     1082.44     1043.25     15.09 o 
   4   3   6     1352.82     1358.69     19.24 o 
   5   3   6      279.78      272.87      6.44 o 
   6   3   6     3186.17     3181.51     62.68 o 
   7   3   6       35.85       24.70      5.68 o 
   8   3   6      557.23      506.41     16.73 o 
   9   3   6      312.01      325.69     13.92 o 
  10   3   6     1328.00     1349.36     56.41 o 
  -7   4   6      107.60       99.26      8.30 o 
  -6   4   6       42.22       48.94      6.64 o 
  -5   4   6     1485.73     1483.14     34.74 o 
  -4   4   6        6.01        0.25      3.52 o 
  -3   4   6       89.98      337.66      7.86 o 
  -2   4   6     3894.56     3970.53     67.29 o 
  -1   4   6     5943.42     6113.40     89.96 o 
   0   4   6     1167.43     1191.32     18.40 o 
   1   4   6      763.96      794.41     12.41 o 
   2   4   6     8709.01     8757.48    142.53 o 
   3   4   6     2870.88     3292.11     48.96 o 
   4   4   6     3911.69     3940.20     55.07 o 
   5   4   6     2934.89     3025.23     80.03 o 
   6   4   6      666.54      742.28     13.95 o 
   7   4   6     1178.14     1095.63     23.30 o 
   8   4   6      365.65      360.17     13.55 o 
   9   4   6      942.91      930.59     26.52 o 
  10   4   6       42.04       47.14     12.71 o 
  -7   5   6      163.55      155.82     11.06 o 
  -6   5   6      894.23      907.75     18.98 o 
  -5   5   6       23.56       26.06      4.40 o 
  -4   5   6      708.45      625.02     12.15 o 
  -3   5   6        3.03        3.48      3.41 o 
  -2   5   6     1113.99     1102.82     20.16 o 
  -1   5   6     1537.54     1467.69     22.58 o 
   0   5   6     5521.49     5852.33    100.41 o 
   1   5   6      271.11      269.08      6.04 o 
   2   5   6       14.58       23.00      1.92 o 
   3   5   6     3042.39     2784.33     47.08 o 
   4   5   6     1053.85     1019.94     20.86 o 
   5   5   6      205.71      204.13      8.10 o 
   6   5   6      110.88      105.96      5.44 o 
   7   5   6      125.24      118.04      4.79 o 
   8   5   6      363.27      350.40     12.04 o 
   9   5   6        0.62        3.60     15.80 o 
  10   5   6       18.26       -9.66     11.40 o 
  -6   6   6      207.24      215.02     14.67 o 
  -5   6   6      123.54      124.38      6.98 o 
  -4   6   6      350.80      306.22      8.24 o 
  -3   6   6      796.64      726.22     15.20 o 
  -2   6   6       35.80       28.08      5.96 o 
  -1   6   6       54.29       54.44      3.16 o 
   0   6   6      687.26      707.73     11.56 o 
   1   6   6     2058.19     1989.70     42.73 o 
   2   6   6      763.71      714.61     15.17 o 
   3   6   6       13.48       21.41      5.68 o 
   4   6   6     1690.52     1590.53     31.72 o 
   5   6   6      184.24      200.94     11.59 o 
   6   6   6      805.76      889.58     55.36 o 
   7   6   6      263.32      251.42     13.76 o 
   8   6   6      165.62      161.36     12.02 o 
  -6   7   6     1001.27     1007.67     20.96 o 
  -5   7   6      163.37      169.60      7.42 o 
  -4   7   6      183.42      160.85      8.48 o 
  -3   7   6       82.48       84.04      6.51 o 
  -2   7   6     1765.46     1610.52     34.58 o 
  -1   7   6      357.63      342.25      9.19 o 
   0   7   6      401.03      391.99      9.41 o 
   1   7   6     3673.77     3509.54     67.97 o 
   2   7   6      529.32      498.03     11.63 o 
   3   7   6     2726.18     2529.16     60.15 o 
   4   7   6        3.23       -3.08      4.27 o 
   5   7   6     1806.64     1771.57     35.46 o 
   6   7   6      328.97      276.32     19.84 o 
   7   7   6     1574.34     1392.78     34.49 o 
   8   7   6      168.34      176.54     14.24 o 
   9   7   6      115.52      136.64     12.11 o 
  -5   8   6      157.46      152.44      8.89 o 
  -4   8   6     1329.63     1276.29     31.34 o 
  -3   8   6      858.52      761.18     19.27 o 
  -2   8   6      421.94      414.02     12.79 o 
  -1   8   6      831.31      773.57     21.81 o 
   0   8   6      197.92      289.84     11.71 o 
   1   8   6     2611.21     2599.95     51.12 o 
   2   8   6     1052.33      991.87     20.82 o 
   3   8   6      206.46      211.21      9.80 o 
   4   8   6     1676.08     1546.49     38.69 o 
   5   8   6      246.52      199.09      9.75 o 
   6   8   6     1293.03     1283.31     35.41 o 
   7   8   6        0.86       -6.34      5.14 o 
   8   8   6      539.85      534.40     16.35 o 
   9   8   6        9.48       10.86      9.87 o 
  -4   9   6      384.79      361.09     29.37 o 
  -3   9   6      379.85      347.41     17.18 o 
  -2   9   6       61.64       60.92      6.71 o 
  -1   9   6        0.48        0.71      5.91 o 
   0   9   6      403.77      382.69     13.90 o 
   1   9   6       29.03       32.39      5.94 o 
   2   9   6        2.96       -5.36      3.58 o 
   3   9   6       87.37       97.07      6.92 o 
   4   9   6       32.69       26.10      5.79 o 
   5   9   6      176.02      165.41      9.78 o 
   6   9   6        0.16       -4.65      5.53 o 
   7   9   6      111.00       93.47     10.60 o 
   8   9   6      772.64      805.64     22.68 o 
   9   9   6      211.95      211.68     17.71 o 
  -3  10   6      366.47      362.92     13.54 o 
  -2  10   6        8.59        3.89      6.58 o 
  -1  10   6      411.62      387.01     13.34 o 
   0  10   6        7.58       26.88      6.60 o 
   1  10   6      706.23      647.65     29.22 o 
   2  10   6      183.32      164.33      9.58 o 
   3  10   6      491.62      416.67     15.66 o 
   4  10   6      198.24      177.41     15.85 o 
   5  10   6      138.84      119.08      8.09 o 
   6  10   6      616.48      665.96     27.62 o 
   7  10   6      365.09      298.66     13.33 o 
   8  10   6      363.24      317.58     13.73 o 
   9  10   6        5.13       -0.85     11.43 o 
  -2  11   6      660.29      652.70     18.71 o 
  -1  11   6       85.18       67.27     12.05 o 
   0  11   6      729.63      695.72     21.11 o 
   1  11   6       21.61        4.02      6.83 o 
   2  11   6      821.28      843.96     53.67 o 
   3  11   6       33.34       67.04     10.33 o 
   4  11   6      500.67      459.62     21.90 o 
   5  11   6        4.05        3.63      6.77 o 
   6  11   6       85.45       81.47      8.03 o 
   7  11   6       65.79       85.47      8.62 o 
   8  11   6        1.16        3.71      7.56 o 
  -1  12   6       10.56       14.84      7.33 o 
   0  12   6       12.49        3.69      6.98 o 
   1  12   6      201.92      211.74     12.01 o 
   2  12   6        4.91        8.71      7.43 o 
   3  12   6        1.61        6.55      7.44 o 
   4  12   6      178.67      176.91     11.11 o 
   5  12   6      234.05      221.92     12.75 o 
   6  12   6       10.03       10.63      7.65 o 
   7  12   6       15.02       16.59      8.16 o 
   1  13   6       27.76        6.20      8.55 o 
   2  13   6      671.35      716.21     22.98 o 
   3  13   6       41.72       52.28      8.96 o 
   4  13   6      129.05      114.39     11.02 o 
   5  13   6      177.78      198.69     12.44 o 
   6  13   6      669.05      714.66     32.14 o 
  -3  -9   7      587.36      700.72     30.25 o 
  -2  -9   7        2.29       -6.42      6.95 o 
  -1  -9   7      111.16      118.75      8.48 o 
   0  -9   7       69.55       94.09      7.07 o 
   1  -9   7      820.96      970.12     20.67 o 
  -5  -8   7      108.28       90.38     14.52 o 
  -4  -8   7        2.36       -0.45     10.40 o 
  -3  -8   7      540.34      541.01     25.52 o 
  -2  -8   7      448.57      421.62     15.33 o 
  -1  -8   7       12.20       15.15      5.91 o 
   0  -8   7       58.32       45.00      6.79 o 
   1  -8   7        9.91       14.32      5.80 o 
   2  -8   7      400.41      439.38     12.74 o 
   3  -8   7        7.11       -2.74      6.24 o 
  -6  -7   7      208.69      209.20     12.25 o 
  -5  -7   7        2.37       13.49     11.93 o 
  -4  -7   7      480.44      436.75     16.49 o 
  -3  -7   7        3.38        0.77      5.02 o 
  -2  -7   7      379.40      387.23     11.85 o 
  -1  -7   7        2.60        0.28      5.32 o 
   0  -7   7        6.14       -0.11      5.69 o 
   1  -7   7      700.11      755.52     19.06 o 
   2  -7   7       14.63       11.41      5.56 o 
   3  -7   7       91.83       94.35      7.76 o 
   4  -7   7      275.01      303.52     16.30 o 
  -6  -6   7      332.76      313.59     15.52 o 
  -5  -6   7        8.26        1.52      8.03 o 
  -4  -6   7       66.15       73.66     12.94 o 
  -3  -6   7     1579.71     1520.08     30.78 o 
  -2  -6   7       39.80       49.41      4.67 o 
  -1  -6   7      190.88      186.98      8.93 o 
   0  -6   7      246.82      229.75      9.83 o 
   1  -6   7      115.48      120.80      7.27 o 
   2  -6   7     1183.72     1225.51     27.24 o 
   3  -6   7        3.10        9.06      5.89 o 
   4  -6   7       45.27       48.53     11.08 o 
   5  -6   7       51.30       46.25      9.77 o 
  -7  -5   7       99.82      103.73     10.48 o 
  -6  -5   7     1335.62     1289.93     35.68 o 
  -5  -5   7      143.15      134.56      9.62 o 
  -4  -5   7      257.56      193.62     11.53 o 
  -3  -5   7      147.27      147.02      6.95 o 
  -2  -5   7     2153.59     2188.46     37.92 o 
  -1  -5   7       28.32       24.84      6.48 o 
   0  -5   7      352.89      318.86     10.44 o 
   1  -5   7      323.61      311.62     10.68 o 
   2  -5   7      387.25      405.18     15.23 o 
   3  -5   7      726.20      760.42     23.40 o 
   4  -5   7        2.85        4.36      5.60 o 
   5  -5   7        3.32       10.15     10.72 o 
   6  -5   7      118.00      124.42     10.77 o 
  -7  -4   7      128.97      126.61     10.63 o 
  -6  -4   7     1245.87     1166.99     32.62 o 
  -5  -4   7     1046.87      982.58     27.90 o 
  -4  -4   7      127.96      236.78     16.05 o 
  -3  -4   7      779.78      701.72     24.10 o 
  -2  -4   7       19.69       19.42      3.34 o 
  -1  -4   7     3701.75     3525.91     59.52 o 
   0  -4   7      423.97      430.86     10.31 o 
   1  -4   7      294.12      279.52      9.89 o 
   2  -4   7       23.45       22.56      6.06 o 
   3  -4   7     1221.57     1190.57     32.72 o 
   4  -4   7       16.80      113.49     13.31 o 
   5  -4   7        2.98       -3.55      9.23 o 
   6  -4   7       42.09       36.81      8.48 o 
   7  -4   7      140.00      152.82     11.37 o 
  -7  -3   7      140.72      126.85     10.54 o 
  -6  -3   7       91.21       73.73      8.77 o 
  -5  -3   7      609.63      594.15     19.26 o 
  -4  -3   7      157.84      192.02     15.48 o 
  -3  -3   7     1056.34      964.10     20.12 o 
  -2  -3   7     3601.20     3432.89     57.68 o 
  -1  -3   7       74.41       92.96      6.12 o 
   0  -3   7      550.83      509.76     16.12 o 
   1  -3   7     2297.11     2268.64     44.70 o 
   2  -3   7      424.95      420.71     12.96 o 
   3  -3   7     1552.00     1456.42     38.53 o 
   4  -3   7      146.38      156.30     14.31 o 
   5  -3   7      110.34      107.03      8.35 o 
   6  -3   7       49.64       49.67      7.86 o 
   7  -3   7      519.34      532.02     30.92 o 
   8  -3   7      209.02      200.09     18.76 o 
  -8  -2   7       29.99       41.91     10.43 o 
  -7  -2   7      166.31      187.57     11.79 o 
  -6  -2   7     1918.76     1925.45     49.67 o 
  -5  -2   7      706.63      663.09     20.77 o 
  -4  -2   7      272.90      239.18     13.83 o 
  -3  -2   7       61.97       51.39      5.43 o 
  -2  -2   7      582.04      550.39     12.90 o 
  -1  -2   7     7431.80     7251.98    119.97 o 
   0  -2   7      463.88      439.03     10.72 o 
   1  -2   7      407.26      390.11      9.33 o 
   2  -2   7     1123.05     1121.12     23.20 o 
   3  -2   7     4736.98     4651.17    114.37 o 
   4  -2   7     1879.41     1777.48     45.95 o 
   5  -2   7        7.76        1.83      3.77 o 
   6  -2   7      149.56      159.81      9.57 o 
   7  -2   7       63.74       84.33     12.14 o 
   8  -2   7      126.47      134.45     14.00 o 
  -8  -1   7      137.05      134.20     11.61 o 
  -7  -1   7        1.92       23.54      8.82 o 
  -6  -1   7        1.78       -5.07      7.30 o 
  -5  -1   7     4196.32     4378.91    106.54 o 
  -3  -1   7      139.88      127.37     10.89 o 
  -2  -1   7       13.80        6.88      3.29 o 
  -1  -1   7      691.65      705.62     11.97 o 
   0  -1   7     2500.51     2393.02     36.96 o 
   1  -1   7       87.10      125.98     25.60 o 
   2  -1   7       60.94       59.74      4.18 o 
   3  -1   7     1509.86     1446.53     29.76 o 
   4  -1   7     1786.58     1838.93     58.31 o 
   5  -1   7      275.51      243.52     11.43 o 
   6  -1   7      144.84      114.43      8.43 o 
   7  -1   7     1173.14     1162.66     32.37 o 
   8  -1   7       11.42        6.01      7.22 o 
   9  -1   7       13.45       11.41      8.08 o 
  -8   0   7      532.70      592.83     21.80 o 
  -7   0   7      685.73      704.43     22.92 o 
  -6   0   7      250.97      233.97     13.05 o 
  -5   0   7        1.94        5.43      6.49 o 
  -4   0   7     3232.63     3328.97     81.39 o 
  -3   0   7       44.17       47.11      8.77 o 
  -2   0   7      125.09      104.31      8.25 o 
  -1   0   7     2317.21     2199.03     43.26 o 
   0   0   7       41.35       39.91      3.63 o 
   1   0   7     2111.38     2166.20     36.80 o 
   2   0   7      342.04      306.64     12.97 o 
   3   0   7     1242.92     1168.05     24.34 o 
   4   0   7     2728.89     2600.74     64.88 o 
   5   0   7       35.85       30.68      5.64 o 
   6   0   7        1.99       -5.79      5.44 o 
   7   0   7        4.40       22.58      6.41 o 
   8   0   7     1490.60     1442.01     39.02 o 
   9   0   7       20.13       15.97      7.40 o 
  -7   1   7      355.25      364.65     16.30 o 
  -6   1   7       76.38       83.76     10.86 o 
  -5   1   7     2383.15     2639.42     65.53 o 
  -4   1   7      812.88      915.26     25.32 o 
  -3   1   7     1826.32     1902.64     47.54 o 
  -2   1   7      154.18      157.97      8.18 o 
  -1   1   7     3164.73     3201.52     61.93 o 
   0   1   7     6954.43     6993.13    118.84 o 
   1   1   7        6.04       12.00      7.90 o 
   2   1   7       21.36       21.89      2.14 o 
   3   1   7      163.98      161.36      9.95 o 
   4   1   7     1332.41     1357.48     33.39 o 
   5   1   7      828.93      742.71     16.17 o 
   6   1   7       13.60       13.16      6.16 o 
   7   1   7       65.07       54.94      6.72 o 
   8   1   7       73.78       69.09      7.58 o 
   9   1   7      413.62      412.47     16.30 o 
  -7   2   7       78.76       56.26     14.15 o 
  -6   2   7      682.18      676.92     21.45 o 
  -5   2   7      142.65      146.46     18.18 o 
  -4   2   7     3484.67     3732.22     75.78 o 
  -3   2   7      171.51      140.86      6.16 o 
  -2   2   7      587.14      533.33     12.65 o 
  -1   2   7     1774.72     1859.95     36.61 o 
   0   2   7     5145.08     5187.90     99.70 o 
   1   2   7     3566.62     3884.56     59.24 o 
   2   2   7      197.91      204.59      6.45 o 
   3   2   7     1968.77     1984.71     55.32 o 
   5   2   7      243.03      207.42      9.25 o 
   6   2   7      462.96      441.69     11.05 o 
   7   2   7        1.65       39.23      6.12 o 
   8   2   7      308.23      265.95     12.90 o 
   9   2   7        0.33       -3.46      6.57 o 
  10   2   7       22.06       39.26     13.03 o 
  -7   3   7      168.45      159.42     15.44 o 
  -6   3   7       46.83       46.41     18.03 o 
  -5   3   7       54.38       55.69      7.54 o 
  -4   3   7       16.01       19.62      4.41 o 
  -3   3   7     2098.09     2158.92     44.66 o 
  -2   3   7     1248.30     1272.34     26.46 o 
  -1   3   7      262.59      288.96     38.30 o 
   0   3   7     2403.26     2361.56     35.81 o 
   1   3   7      495.64      435.37      8.72 o 
   2   3   7      125.89      104.39      3.47 o 
   3   3   7       94.98      149.56     13.45 o 
   4   3   7     6042.51     6765.91    182.23 o 
   5   3   7      214.21      197.08     17.49 o 
   6   3   7       78.57       66.33      4.38 o 
   7   3   7       13.42       22.54      3.84 o 
   8   3   7       76.20       68.91      7.04 o 
   9   3   7      501.77      515.78     19.06 o 
  10   3   7      315.81      337.17     23.54 o 
  -7   4   7      355.44      351.26     13.53 o 
  -6   4   7        5.26        4.60      8.63 o 
  -5   4   7      217.18      229.11     15.71 o 
  -4   4   7     1499.23     1487.45     32.03 o 
  -3   4   7       20.99       19.22      3.58 o 
  -2   4   7      696.02      687.10     13.64 o 
  -1   4   7      394.46      373.46      8.49 o 
   0   4   7     1936.30     1938.24     28.74 o 
   1   4   7     4564.31     4599.50     75.11 o 
   2   4   7       31.59       38.94      2.33 o 
   3   4   7        2.52        2.16      2.92 o 
   4   4   7     3952.28     4145.47     70.52 o 
   5   4   7     5355.57     5500.85    105.15 o 
   6   4   7       12.60        5.25      3.19 o 
   7   4   7        0.91       -1.74      3.79 o 
   8   4   7       56.62       44.62      6.58 o 
   9   4   7      713.05      665.60     23.43 o 
  10   4   7      635.30      650.24     32.84 o 
  -6   5   7      478.89      453.49     14.35 o 
  -5   5   7        2.76        1.47      4.99 o 
  -4   5   7     3080.42     3113.09     49.03 o 
  -3   5   7     1920.43     1870.86     30.19 o 
  -2   5   7      466.32      464.02     17.54 o 
  -1   5   7      128.02      153.48      7.89 o 
   0   5   7     1072.25     1029.15     16.29 o 
   1   5   7     2512.58     2363.54     39.06 o 
   2   5   7     3204.05     3236.12     53.24 o 
   3   5   7     3624.79     3779.51     62.73 o 
   4   5   7       30.61       70.00      6.89 o 
   5   5   7      242.95      216.64      6.11 o 
   6   5   7      847.26      829.14     22.41 o 
   7   5   7      235.16      219.50     10.76 o 
   8   5   7      341.19      318.97     10.19 o 
   9   5   7       42.59       24.09      7.44 o 
  10   5   7       23.27       -0.89     12.53 o 
  -6   6   7        4.79       15.51      8.42 o 
  -5   6   7      689.54      642.19     13.31 o 
  -4   6   7       63.29       59.61      4.87 o 
  -3   6   7       57.32       47.76      4.23 o 
  -2   6   7       18.87       20.95      4.01 o 
  -1   6   7      850.74      823.77     15.67 o 
   0   6   7      186.97      170.90      7.05 o 
   1   6   7       51.81       48.56      2.86 o 
   2   6   7      355.29      330.64      8.76 o 
   3   6   7       73.56       71.61      2.54 o 
   5   6   7     2136.93     2005.11     48.02 o 
   6   6   7      234.94      217.00      9.22 o 
   7   6   7      855.63      845.52     21.91 o 
   8   6   7       43.51       41.69      5.03 o 
   9   6   7     1014.61      972.61     21.95 o 
  10   6   7      280.07      298.16     21.87 o 
  -5   7   7       47.53       44.23      6.11 o 
  -4   7   7      157.48      131.62      6.68 o 
  -3   7   7     1957.25     1821.83     33.31 o 
  -2   7   7      146.14      158.78      8.54 o 
  -1   7   7      148.80      150.21     16.52 o 
   0   7   7     1141.04     1098.74     19.39 o 
   1   7   7     3507.25     3283.88     72.28 o 
   2   7   7      462.55      446.74     10.89 o 
   3   7   7      489.49      472.34     14.47 o 
   4   7   7      654.82      633.95     18.28 o 
   5   7   7     1340.88     1280.66     26.26 o 
   6   7   7     3590.40     3374.73     79.55 o 
   7   7   7        2.10       -0.82      4.68 o 
   8   7   7      430.50      452.30     20.94 o 
   9   7   7        5.57       12.57      8.91 o 
  -5   8   7      169.51      132.50      7.59 o 
  -4   8   7      179.23      179.09      7.88 o 
  -3   8   7      259.51      233.94     10.11 o 
  -2   8   7     1247.19     1197.87     23.07 o 
  -1   8   7     1982.03     1822.11     47.07 o 
   0   8   7      548.78      490.99     12.56 o 
   1   8   7      336.63      299.86      9.21 o 
   2   8   7     1970.74     1928.96     71.23 o 
   3   8   7      180.16      161.70     13.56 o 
   4   8   7      451.47      516.75     15.67 o 
   5   8   7       48.90       44.40      5.69 o 
   6   8   7      290.77      243.73     10.61 o 
   7   8   7      365.45      318.88     11.96 o 
   8   8   7       21.88       20.66      9.41 o 
   9   8   7       52.41       62.59     10.90 o 
  -4   9   7      236.91      222.90      9.59 o 
  -3   9   7        3.62       -1.46      5.36 o 
  -2   9   7      367.32      335.28     12.20 o 
  -1   9   7      722.22      705.15     16.76 o 
   0   9   7      486.23      429.99     13.02 o 
   1   9   7      445.79      422.55     11.35 o 
   2   9   7      140.42      158.29     12.19 o 
   3   9   7     1317.45     1281.00     32.68 o 
   4   9   7      114.95      109.01      7.17 o 
   5   9   7     1198.58     1077.53     28.13 o 
   6   9   7      494.63      490.57     16.63 o 
   7   9   7        1.30       50.64      6.35 o 
   8   9   7       61.08       64.93      7.01 o 
   9   9   7      344.72      322.44     20.20 o 
  -3  10   7       56.23       54.89      7.92 o 
  -2  10   7       60.12       63.73      7.44 o 
  -1  10   7      333.32      306.35     19.85 o 
   0  10   7      251.87      255.13     12.80 o 
   1  10   7        0.12        5.14      4.45 o 
   2  10   7     1389.48     1315.64     51.83 o 
   3  10   7        8.63       -1.53      6.13 o 
   4  10   7     2099.29     2108.97     51.75 o 
   5  10   7        0.05        3.20      5.98 o 
   6  10   7      614.97      576.04     27.51 o 
   7  10   7      281.05      270.15     12.96 o 
   8  10   7       87.88       74.22      7.78 o 
   9  10   7       85.00       99.86     13.24 o 
  -2  11   7      368.30      382.64     18.58 o 
  -1  11   7      275.29      275.14     12.00 o 
   0  11   7       60.22       64.09      8.06 o 
   1  11   7      409.21      451.10     19.33 o 
   2  11   7      254.66      213.73     13.26 o 
   3  11   7     1229.60     1187.43     31.56 o 
   4  11   7        0.28        0.84      6.70 o 
   5  11   7      623.75      649.71     19.91 o 
   6  11   7       36.49       34.00      7.33 o 
   7  11   7      492.39      493.91     17.21 o 
   8  11   7      202.47      207.22     12.33 o 
  -1  12   7      297.11      263.50     20.54 o 
   0  12   7        3.48        3.83      7.45 o 
   1  12   7       21.92       27.08      7.70 o 
   2  12   7      196.84      212.57     11.83 o 
   3  12   7      137.06      156.92     10.21 o 
   4  12   7       16.51       12.17      7.40 o 
   5  12   7        0.70       -2.40      7.29 o 
   6  12   7       77.53       94.01      8.98 o 
   7  12   7      359.58      404.42     16.32 o 
   1  13   7        4.81       15.67      8.45 o 
   2  13   7      239.21      208.61     13.01 o 
   3  13   7      526.12      515.76     19.00 o 
   4  13   7       79.07      100.51      9.91 o 
   5  13   7      186.57      214.61     12.75 o 
   6  13   7      374.93      375.39     16.23 o 
  -3  -8   8        2.88       -1.46     10.58 o 
  -2  -8   8      331.30      370.84     14.99 o 
  -1  -8   8       19.34       12.99      7.27 o 
   0  -8   8      367.85      403.88     13.88 o 
   1  -8   8      251.16      300.20     13.20 o 
   2  -8   8        1.78       -1.71      6.37 o 
  -5  -7   8      464.88      419.03     24.99 o 
  -4  -7   8      231.84      219.68     16.10 o 
  -3  -7   8      156.15      179.35     10.75 o 
  -2  -7   8       41.25       53.36      7.35 o 
  -1  -7   8     1014.76     1045.50     23.77 o 
   0  -7   8        3.29       -2.86      5.97 o 
   1  -7   8       21.33       21.07      6.51 o 
   2  -7   8       56.16       66.64      7.61 o 
   3  -7   8       83.63       87.45      8.10 o 
  -6  -6   8      111.46       87.13     14.25 o 
  -5  -6   8       71.19       63.51     12.85 o 
  -4  -6   8     1200.29     1214.01     32.28 o 
  -3  -6   8      308.14      277.01     14.59 o 
  -2  -6   8        7.58       -2.14      5.26 o 
  -1  -6   8      350.23      342.38     11.30 o 
   0  -6   8     1513.79     1529.73     32.56 o 
   1  -6   8        4.86       -2.72      5.86 o 
   2  -6   8      107.96      129.33      8.10 o 
   3  -6   8      274.70      292.96     11.76 o 
   4  -6   8       22.48       19.34      8.97 o 
   5  -6   8       45.12       54.95     13.42 o 
  -6  -5   8       60.94       58.95      9.57 o 
  -5  -5   8      325.97      259.21     14.59 o 
  -4  -5   8      234.34      202.87     11.50 o 
  -3  -5   8     1125.88     1137.32     24.09 o 
  -2  -5   8        9.14        3.48      3.98 o 
  -1  -5   8      623.76      589.31     12.98 o 
   0  -5   8      292.87      263.78      9.97 o 
   1  -5   8     1454.17     1424.59     38.68 o 
   2  -5   8       64.20       55.96      6.41 o 
   3  -5   8      398.12      390.44     15.93 o 
   4  -5   8      295.93      299.43     13.32 o 
   5  -5   8      169.70      166.43     11.46 o 
   6  -5   8       92.23       91.90     10.72 o 
  -7  -4   8      526.42      487.19     28.10 o 
  -6  -4   8       10.36       26.48      9.39 o 
  -5  -4   8      806.20      777.58     25.47 o 
  -4  -4   8       22.36       18.48      7.09 o 
  -3  -4   8      429.65      407.36     11.69 o 
  -2  -4   8      600.32      559.38     11.95 o 
  -1  -4   8        2.51       -0.87      6.63 o 
   0  -4   8      647.60      657.09     13.83 o 
   1  -4   8       10.53        9.59      4.82 o 
   2  -4   8     1385.97     1313.38     28.33 o 
   3  -4   8      120.81      125.81     12.03 o 
   4  -4   8      390.39      412.69     14.74 o 
   5  -4   8       76.12       66.02      8.58 o 
   6  -4   8       84.54       76.96      9.60 o 
  -7  -3   8      118.85      108.92     10.97 o 
  -6  -3   8      339.05      341.72     15.76 o 
  -5  -3   8      329.21      266.35     13.59 o 
  -4  -3   8      809.15      762.30     22.10 o 
  -3  -3   8       35.33       23.69      4.35 o 
  -2  -3   8       49.92       51.29      4.79 o 
  -1  -3   8      183.69      176.17      8.51 o 
   0  -3   8       77.67      383.88     14.36 o 
   1  -3   8      213.93      193.25     11.71 o 
   2  -3   8       79.60       77.89      9.48 o 
   3  -3   8      306.44      301.53     12.74 o 
   4  -3   8      668.09      637.75     20.32 o 
   5  -3   8      104.29      107.43      8.88 o 
   6  -3   8      330.85      322.76     15.11 o 
   7  -3   8        0.14        3.61      8.16 o 
  -7  -2   8      864.92      870.86     27.25 o 
  -6  -2   8       74.42      176.72     15.44 o 
  -5  -2   8      273.18      265.47     13.45 o 
  -4  -2   8     1510.17     1329.02     48.71 o 
  -3  -2   8      647.33      615.24     14.30 o 
  -2  -2   8      598.14      572.06     13.71 o 
  -1  -2   8      764.09      710.76     13.94 o 
   0  -2   8     1020.30     1043.08     19.30 o 
   1  -2   8       71.79       66.20      4.27 o 
   2  -2   8     1259.43     1221.83     25.32 o 
   3  -2   8      256.08      241.37     14.79 o 
   4  -2   8      655.80      688.94     21.00 o 
   5  -2   8      223.97      225.87     11.97 o 
   6  -2   8      827.49      863.86     35.41 o 
   7  -2   8      367.81      357.64     20.20 o 
   8  -2   8       34.13       36.93      8.71 o 
  -7  -1   8       68.67       90.80     10.76 o 
  -6  -1   8     1897.85     1972.58     51.14 o 
  -5  -1   8       30.64       24.69      7.80 o 
  -4  -1   8     1474.59     1398.00     45.39 o 
  -3  -1   8      263.42      252.93      8.54 o 
  -2  -1   8     7116.07     7063.27    154.40 o 
  -1  -1   8       10.58        5.23      2.26 o 
   0  -1   8      187.42      381.38      7.99 o 
   1  -1   8      527.04      445.76     10.27 o 
   2  -1   8      622.61      567.16     13.79 o 
   3  -1   8      447.52      436.14     15.54 o 
   4  -1   8        3.53        9.44     10.99 o 
   5  -1   8      246.68      258.62     11.98 o 
   6  -1   8      219.86      206.76     11.63 o 
   7  -1   8      182.67      175.52     10.80 o 
   8  -1   8       51.91       51.76     17.50 o 
  -7   0   8        9.03        8.79      9.11 o 
  -6   0   8      204.93      224.20     13.67 o 
  -5   0   8      481.20      490.17     17.41 o 
  -4   0   8       74.81       84.06      4.78 o 
  -3   0   8      615.46      641.94     17.68 o 
  -2   0   8       59.36       61.03      5.51 o 
  -1   0   8     1696.65     1606.83     27.86 o 
   0   0   8     1398.78     1408.54     22.39 o 
   1   0   8      659.70      598.65     13.27 o 
   2   0   8     4713.02     4549.37     85.12 o 
   3   0   8       62.14       68.35      3.99 o 
   4   0   8      161.42      153.93      9.82 o 
   5   0   8        3.42       -1.47      5.40 o 
   6   0   8      543.31      519.89     17.41 o 
   7   0   8      731.53      677.23     21.38 o 
   8   0   8       62.72       62.30      8.08 o 
   9   0   8      108.24      125.92      9.91 o 
  -7   1   8      423.04      461.61     42.42 o 
  -6   1   8      589.77      663.96     49.27 o 
  -5   1   8        6.65        3.13      7.01 o 
  -4   1   8        9.25        2.46      6.20 o 
  -3   1   8        0.76       -3.68      5.66 o 
  -2   1   8     3707.15     3703.12     84.83 o 
  -1   1   8      739.53      670.27     18.08 o 
   0   1   8       71.13      107.29      6.24 o 
   1   1   8     1260.95     1153.67     23.90 o 
   2   1   8     3135.02     3262.47     55.70 o 
   3   1   8     2496.30     2452.01     49.16 o 
   4   1   8        0.74        3.34      2.47 o 
   5   1   8     2227.24     2209.13     56.04 o 
   6   1   8        1.37       -2.67      5.48 o 
   7   1   8      454.11      466.72     16.48 o 
   8   1   8      469.12      457.82     17.01 o 
   9   1   8       40.97       49.21      8.29 o 
  -7   2   8       90.56      114.64     11.06 o 
  -6   2   8     2092.00     2269.22     57.91 o 
  -5   2   8      215.13      220.69     15.03 o 
  -4   2   8       46.42       30.24      9.48 o 
  -3   2   8      538.32      542.03     17.00 o 
  -2   2   8      316.67      329.72     10.83 o 
  -1   2   8     4210.38     4321.03     83.44 o 
   0   2   8      335.59      288.85      8.10 o 
   1   2   8      182.19      205.15      5.99 o 
   2   2   8     2049.96     1919.39     33.11 o 
   3   2   8     2113.99     2134.46     43.21 o 
   4   2   8      917.06      916.76     25.58 o 
   5   2   8      109.70      117.66      6.66 o 
   6   2   8     1038.17     1038.44     22.08 o 
   7   2   8       49.60       45.77      6.68 o 
   8   2   8      123.11      121.26     17.39 o 
   9   2   8        0.46       -8.03      7.07 o 
  -7   3   8      141.97      147.85     11.74 o 
  -6   3   8       86.68       94.45      9.63 o 
  -5   3   8     2052.65     2088.92     60.01 o 
  -4   3   8       23.90       21.48      4.46 o 
  -3   3   8      154.01      177.30      7.85 o 
  -2   3   8     3373.85     3362.98     68.10 o 
  -1   3   8      107.40      130.05      5.39 o 
   0   3   8      717.01      737.98     12.39 o 
   1   3   8       34.56       55.23      3.56 o 
   2   3   8      165.93      162.23      4.88 o 
   3   3   8     5444.13     5627.86     98.93 o 
   4   3   8       77.81       78.24     12.63 o 
   5   3   8      527.05      516.84     10.82 o 
   6   3   8      350.19      338.18      9.61 o 
   7   3   8     1281.44     1288.34     27.07 o 
   8   3   8       53.71       53.41      7.39 o 
   9   3   8      211.98      227.21     12.79 o 
  10   3   8       35.43       44.76     13.45 o 
  -6   4   8      419.59      435.62     20.15 o 
  -5   4   8      349.44      322.50     27.99 o 
  -4   4   8      393.30      362.64     11.44 o 
  -3   4   8      183.56      203.15      8.86 o 
  -2   4   8      918.52      917.10     17.57 o 
  -1   4   8     4681.24     4671.09     79.04 o 
   0   4   8        5.49       88.23      3.67 o 
   1   4   8      216.28      231.95      6.89 o 
   2   4   8      250.08      235.51      6.17 o 
   3   4   8      266.63      304.27      8.19 o 
   4   4   8     4212.23     4125.60     82.69 o 
   5   4   8        0.91        0.33      2.66 o 
   6   4   8      311.18      309.00      9.38 o 
   7   4   8       77.79       67.97      6.76 o 
   8   4   8     1701.76     1664.89     34.44 o 
   9   4   8        9.19        7.70      9.69 o 
  10   4   8       48.59       45.69     13.17 o 
  -6   5   8        3.84        3.15      6.95 o 
  -5   5   8     1895.91     1866.87     39.32 o 
  -4   5   8     1350.39     1303.77     22.24 o 
  -3   5   8        2.38        0.14      3.76 o 
  -2   5   8      597.30      564.61     14.32 o 
  -1   5   8     1755.58     1730.47     30.46 o 
   0   5   8     4052.29     4167.92     70.56 o 
   1   5   8      599.36      566.41     10.89 o 
   2   5   8     1553.13     1589.83     26.89 o 
   3   5   8      768.57      872.67     22.23 o 
   4   5   8     2149.17     2156.55     70.96 o 
   5   5   8     2259.71     2240.40     80.09 o 
   6   5   8       63.63       73.78      5.51 o 
   7   5   8      410.34      391.48     11.04 o 
   8   5   8      112.57      117.99     20.01 o 
   9   5   8      269.60      278.37     13.35 o 
  10   5   8        1.31      -14.70     11.96 o 
  -6   6   8        6.17        4.61      7.01 o 
  -5   6   8        1.51       -5.85      6.21 o 
  -4   6   8     1577.16     1549.46     26.01 o 
  -3   6   8      378.55      381.61      9.25 o 
  -2   6   8     1444.60     1346.32     24.46 o 
  -1   6   8     1417.21     1322.15     23.86 o 
   0   6   8      780.28      822.01     13.69 o 
   1   6   8      368.83      382.36      8.44 o 
   2   6   8       61.04       62.88      2.92 o 
   3   6   8      537.70      491.82      9.71 o 
   4   6   8        7.36       10.61      2.54 o 
   5   6   8       14.87       10.48      4.40 o 
   6   6   8        3.29       10.01      4.31 o 
   7   6   8        0.95       -3.95      5.64 o 
   8   6   8      796.20      776.00     18.16 o 
   9   6   8      352.76      366.27     11.84 o 
  10   6   8       44.99       43.27     13.24 o 
  -5   7   8      354.71      335.63     12.85 o 
  -4   7   8       83.10       70.12      5.35 o 
  -3   7   8      132.44      173.26      6.92 o 
  -2   7   8        1.72       -4.37      3.66 o 
  -1   7   8      253.10      219.91      6.97 o 
   0   7   8     6150.84     5890.29     86.94 o 
   1   7   8       15.30        5.19      3.88 o 
   2   7   8      326.53      309.21      8.88 o 
   3   7   8       66.33       59.74      5.52 o 
   4   7   8     4639.04     4464.91     86.64 o 
   5   7   8      888.73      851.70     22.52 o 
   6   7   8       87.24       69.22      5.84 o 
   7   7   8       16.29       20.17      4.93 o 
   8   7   8      974.45      946.38     35.46 o 
   9   7   8      442.81      466.23     15.70 o 
  -4   8   8      224.55      211.91     10.04 o 
  -3   8   8       96.04      103.54      7.39 o 
  -2   8   8      346.13      306.65      9.77 o 
  -1   8   8       29.71       32.12      5.09 o 
   0   8   8      521.33      536.47     13.43 o 
   1   8   8     1314.03     1293.41     26.87 o 
   2   8   8     1282.97     1171.21     24.37 o 
   3   8   8       67.91       83.54      5.99 o 
   4   8   8       46.05       57.13      5.89 o 
   5   8   8     1286.38     1206.18     30.67 o 
   6   8   8        0.79        4.92      5.77 o 
   7   8   8        4.39        5.31      5.18 o 
   8   8   8       28.76       36.67      9.41 o 
   9   8   8        8.16        3.08      6.28 o 
  -4   9   8      100.89       99.86      7.41 o 
  -3   9   8      370.29      359.13     13.83 o 
  -2   9   8      105.10      110.08      8.20 o 
  -1   9   8       67.47       57.94      5.80 o 
   0   9   8        3.79       11.69      4.83 o 
   1   9   8       20.03       19.66      4.40 o 
   2   9   8      821.34      803.07     17.85 o 
   3   9   8      276.07      265.01      9.73 o 
   4   9   8      848.62      723.63     20.41 o 
   5   9   8      655.53      652.90     19.11 o 
   6   9   8      386.89      397.33     13.94 o 
   7   9   8        9.44        6.64      5.75 o 
   8   9   8      598.26      497.70     23.57 o 
   9   9   8      642.12      663.62     28.97 o 
  -3  10   8       56.50       55.02      6.81 o 
  -2  10   8      102.70       92.00      6.74 o 
  -1  10   8       37.43       34.68      5.90 o 
   0  10   8      540.70      581.23     19.07 o 
   1  10   8       62.82       78.75      5.63 o 
   2  10   8        3.26        4.11      4.28 o 
   3  10   8      249.41      244.59     11.58 o 
   4  10   8      431.22      355.01     13.62 o 
   5  10   8      908.61      840.68     23.57 o 
   6  10   8      298.16      353.21     13.80 o 
   7  10   8      212.21      206.92     11.34 o 
   8  10   8       19.69       15.61      6.76 o 
   9  10   8      471.29      452.01     24.03 o 
  -2  11   8       61.28       65.27      6.87 o 
  -1  11   8      274.38      283.38     10.22 o 
   0  11   8       43.44       36.78      6.00 o 
   1  11   8     1270.64     1214.86     52.31 o 
   2  11   8      297.71      319.14     13.61 o 
   3  11   8       25.32       32.89      7.17 o 
   4  11   8      133.12      143.36      9.08 o 
   5  11   8      418.61      353.13     14.29 o 
   6  11   8      387.67      434.37     16.06 o 
   7  11   8      286.23      305.57     13.84 o 
   8  11   8        3.83        5.46      7.36 o 
  -1  12   8        9.03       14.96      6.24 o 
   0  12   8        4.14       43.10     13.60 o 
   1  12   8        5.87        7.30      7.54 o 
   2  12   8      601.54      565.45     19.02 o 
   3  12   8       14.87       26.92      8.41 o 
   4  12   8        0.58        2.65      7.40 o 
   5  12   8        2.36       -1.36      7.30 o 
   6  12   8        0.40        0.66      7.66 o 
   7  12   8       38.12       56.08     11.20 o 
   1  13   8       96.88       89.43      9.93 o 
   2  13   8       44.98       51.94      9.20 o 
   3  13   8      166.79      161.76     11.22 o 
   4  13   8      229.37      180.55     11.41 o 
   5  13   8      242.10      242.38     14.21 o 
   6  13   8      362.71      358.04     16.40 o 
  -4  -7   9       72.71       94.75     10.36 o 
  -3  -7   9      174.80      148.61     10.85 o 
  -2  -7   9      485.01      541.61     26.38 o 
  -1  -7   9      139.20      159.23     10.05 o 
   0  -7   9       20.11       21.39      6.63 o 
   1  -7   9        6.96       10.97      6.89 o 
   2  -7   9      769.88      892.60     22.56 o 
  -5  -6   9      350.78      327.60     16.96 o 
  -4  -6   9       12.57       10.69     15.21 o 
  -3  -6   9      140.20      152.28     10.39 o 
  -2  -6   9      108.04       96.89      7.28 o 
  -1  -6   9      222.58      246.71     12.91 o 
   0  -6   9        4.20       -1.56      6.78 o 
   1  -6   9      196.14      227.64     12.91 o 
   2  -6   9      361.47      388.09     13.59 o 
   3  -6   9      376.04      365.45     16.41 o 
   4  -6   9        0.19        5.47     12.07 o 
  -5  -5   9      567.31      564.04     20.94 o 
  -4  -5   9        2.21      -11.43      7.62 o 
  -3  -5   9     1165.08     1039.10     28.48 o 
  -2  -5   9      452.97      422.78     12.68 o 
  -1  -5   9       26.57       36.63      5.80 o 
   0  -5   9      150.41      150.78      9.17 o 
   1  -5   9      327.89      306.34     11.48 o 
   2  -5   9     1091.77     1060.27     28.90 o 
   3  -5   9      553.48      504.59     24.89 o 
   4  -5   9      176.96      182.63     11.46 o 
   5  -5   9       62.08       64.18      9.93 o 
  -6  -4   9      885.41      881.62     27.84 o 
  -5  -4   9      194.41      189.08     17.31 o 
  -4  -4   9      886.98      854.86     24.66 o 
  -3  -4   9       17.09       14.48      7.17 o 
  -2  -4   9     2058.24     1968.84     39.52 o 
  -1  -4   9      374.69      394.77     10.07 o 
   0  -4   9      676.59      593.62     13.13 o 
   1  -4   9      104.75       66.50      7.50 o 
   2  -4   9      128.51      111.57      7.06 o 
   3  -4   9      684.81      682.54     21.66 o 
   4  -4   9        0.53       36.39     12.39 o 
   5  -4   9      180.14      169.64     11.29 o 
   6  -4   9       51.35       51.28      9.69 o 
  -6  -3   9        0.69      -12.03      8.85 o 
  -5  -3   9     1163.30     1087.15     31.09 o 
  -4  -3   9      308.62      286.59     13.23 o 
  -3  -3   9       48.27       35.43      8.78 o 
  -2  -3   9     1001.17      912.65     19.94 o 
  -1  -3   9     1213.45     1163.05     21.44 o 
   0  -3   9        3.57        6.76      3.91 o 
   1  -3   9       51.68       55.14      8.10 o 
   2  -3   9      743.92      725.92     17.69 o 
   3  -3   9      436.21      406.87     25.33 o 
   4  -3   9      505.04      517.88     18.80 o 
   5  -3   9      142.24      154.03     10.33 o 
   6  -3   9       71.46       78.23      9.50 o 
   7  -3   9      567.70      584.43     21.25 o 
  -6  -2   9      264.00      242.20     14.58 o 
  -5  -2   9       21.01       10.68      8.98 o 
  -4  -2   9      708.05      634.30     28.47 o 
  -3  -2   9       79.55       62.91      5.11 o 
  -2  -2   9      267.25      249.00      8.96 o 
  -1  -2   9     1887.55     1829.13     31.95 o 
   0  -2   9     1907.09     1790.85     31.45 o 
   1  -2   9       20.94        6.68      3.91 o 
   2  -2   9      303.70      290.74     10.26 o 
   3  -2   9     1264.41     1243.35     28.78 o 
   4  -2   9      440.59      413.97     32.45 o 
   5  -2   9      512.66      477.38     17.22 o 
   6  -2   9      302.41      301.29     14.37 o 
   7  -2   9       87.40      105.84      9.86 o 
  -7  -1   9       51.66       40.34     10.68 o 
  -6  -1   9      614.34      604.88     21.39 o 
  -5  -1   9     1651.28     1614.09     42.90 o 
  -4  -1   9       47.35       54.56      8.17 o 
  -3  -1   9      574.08      503.24     12.55 o 
  -2  -1   9       30.61       29.67      4.43 o 
  -1  -1   9     3060.63     3036.80     46.69 o 
   0  -1   9      403.76      383.77      9.23 o 
   1  -1   9     2086.75     1984.83     34.54 o 
   2  -1   9        1.83       -4.69      3.76 o 
   3  -1   9       90.11      109.04      5.61 o 
   4  -1   9      854.30      863.03     24.75 o 
   5  -1   9      235.21      195.57     15.67 o 
   6  -1   9        6.52       -1.40      6.77 o 
   7  -1   9        1.25       -2.36      7.26 o 
   8  -1   9       44.85       41.73      8.63 o 
  -7   0   9     1000.32     1124.84     33.49 o 
  -6   0   9      106.67      104.02     10.39 o 
  -5   0   9      382.20      433.52     17.20 o 
  -4   0   9      173.45      162.11      9.96 o 
  -3   0   9      691.11      641.59     14.77 o 
  -2   0   9      561.51      524.52     21.67 o 
  -1   0   9      533.96      492.30     10.51 o 
   0   0   9      301.35      279.79      7.95 o 
   2   0   9      991.06      956.60     16.04 o 
   3   0   9     1108.15     1089.24     23.27 o 
   4   0   9       21.27       32.07      3.96 o 
   5   0   9      602.44      564.02     18.15 o 
   6   0   9        0.10        2.21      6.40 o 
   7   0   9      565.47      572.95     19.53 o 
   8   0   9       14.21       18.76      7.62 o 
  -7   1   9       11.83       25.24     10.22 o 
  -6   1   9       44.43       39.60      9.33 o 
  -5   1   9     1688.15     1632.84     42.94 o 
  -4   1   9      440.68      497.86     17.46 o 
  -3   1   9      651.30      598.12     19.01 o 
  -2   1   9      170.72      183.53     13.77 o 
  -1   1   9     2515.61     2419.33     47.88 o 
   0   1   9      584.64      549.45     13.16 o 
   1   1   9     1248.59     1164.34     20.95 o 
   2   1   9     3064.37     2866.27     43.52 o 
   3   1   9      570.66      597.53     12.18 o 
   4   1   9     2471.44     2430.90     49.19 o 
   5   1   9       85.92       80.95      6.90 o 
   6   1   9     1064.72     1035.13     29.04 o 
   7   1   9      118.82      127.67      8.86 o 
   8   1   9     1290.45     1353.02     37.30 o 
   9   1   9       16.58       16.96      8.00 o 
  -6   2   9       55.42       53.29      9.64 o 
  -5   2   9      489.04      524.74     18.62 o 
  -4   2   9      179.61      172.80     10.19 o 
  -3   2   9     2667.41     2676.07     66.24 o 
  -2   2   9      787.22      772.71     30.96 o 
  -1   2   9      395.15      407.93     13.22 o 
   0   2   9     1342.49     1334.32     27.27 o 
   1   2   9      313.12      351.43      8.70 o 
   2   2   9     2386.00     2299.56     39.51 o 
   3   2   9     1049.79     1026.09     22.37 o 
   4   2   9       29.13       44.82      4.11 o 
   5   2   9     1551.04     1469.74     30.33 o 
   6   2   9      318.40      326.93      9.38 o 
   7   2   9      705.81      759.52     22.94 o 
   8   2   9        9.15        2.32      7.03 o 
   9   2   9      352.29      377.47     16.13 o 
  -6   3   9      970.97      916.75     27.75 o 
  -5   3   9        3.63        4.87      8.86 o 
  -4   3   9      193.05      213.98     11.92 o 
  -3   3   9      713.89      672.90     16.23 o 
  -2   3   9     1205.31     1169.60     25.27 o 
  -1   3   9       19.56       19.92      5.01 o 
   0   3   9      147.99      141.64      6.32 o 
   1   3   9     1372.81     1311.81     26.19 o 
   2   3   9        0.20       -1.18      2.99 o 
   3   3   9      154.34      123.08      6.31 o 
   5   3   9        5.40       -7.25      8.00 o 
   6   3   9      282.38      261.54      8.67 o 
   7   3   9        1.31        1.70      6.18 o 
   8   3   9      218.61      217.28     12.22 o 
   9   3   9      410.22      408.94     16.71 o 
  -6   4   9        5.09       12.48      7.35 o 
  -5   4   9       38.27       33.89      8.36 o 
  -4   4   9      141.28      148.35      9.39 o 
  -3   4   9      425.47      433.44     10.78 o 
  -2   4   9     1525.48     1400.23     29.45 o 
  -1   4   9      124.46      106.34      5.08 o 
   0   4   9     3056.68     3009.81     50.04 o 
   1   4   9       40.27       36.43      4.91 o 
   2   4   9     1046.60     1025.96     18.27 o 
   3   4   9      205.88      188.27      7.02 o 
   4   4   9     2402.31     2412.85     49.15 o 
   5   4   9      286.63      249.92     22.83 o 
   6   4   9       27.67       22.91      4.26 o 
   7   4   9      489.28      508.51     13.07 o 
   8   4   9      263.74      250.40     12.52 o 
   9   4   9      450.81      411.38     16.38 o 
  -6   5   9      450.87      459.19     15.26 o 
  -5   5   9      191.49      185.90      9.19 o 
  -4   5   9      317.50      322.75     11.57 o 
  -3   5   9       75.47       72.01      4.83 o 
  -2   5   9     1214.50     1167.31     33.40 o 
  -1   5   9     2802.25     2845.41     49.02 o 
   0   5   9      110.52      122.49      7.31 o 
   1   5   9     4282.80     4107.36     67.54 o 
   2   5   9      214.58      201.31      7.91 o 
   3   5   9     1778.36     1733.09     29.44 o 
   4   5   9       34.42       36.49      4.79 o 
   5   5   9     1655.14     1609.85     33.15 o 
   6   5   9       20.13       27.33      3.87 o 
   7   5   9      106.92      124.76      6.10 o 
   8   5   9       10.80        5.40      4.77 o 
   9   5   9        9.79        1.23      7.11 o 
  10   5   9       21.33        7.99     12.53 o 
  -5   6   9      157.88      159.72      8.90 o 
  -4   6   9      418.49      457.47     11.90 o 
  -3   6   9      970.82      934.95     16.94 o 
  -2   6   9      194.80      183.36      7.28 o 
  -1   6   9      441.50      462.24     12.48 o 
   0   6   9      182.22      181.22     10.63 o 
   1   6   9      144.49      190.31      9.12 o 
   2   6   9     1820.65     1685.48     33.21 o 
   3   6   9        1.18       -0.75      2.88 o 
   5   6   9      159.05      147.18      8.19 o 
   6   6   9      477.42      447.68     20.04 o 
   7   6   9      112.00      109.18      7.60 o 
   8   6   9       31.26       16.86      5.11 o 
   9   6   9      324.36      308.18     14.49 o 
  10   6   9        6.67       -1.56     12.42 o 
  -5   7   9      602.83      604.61     16.99 o 
  -4   7   9        1.43       -2.37      5.20 o 
  -3   7   9      797.31      758.57     14.66 o 
  -2   7   9      497.15      482.71     11.23 o 
  -1   7   9       10.19       14.79      3.78 o 
   0   7   9      188.79      174.56      6.35 o 
   1   7   9       28.20       19.65      6.06 o 
   2   7   9      346.78      298.96      9.08 o 
   3   7   9     1993.73     1907.11     38.03 o 
   4   7   9       29.97       42.25      4.78 o 
   5   7   9      574.33      473.90     14.56 o 
   6   7   9      152.29      170.73     11.02 o 
   7   7   9     1466.81     1463.23     36.25 o 
   8   7   9      167.54      178.77     14.70 o 
   9   7   9      249.21      228.82     11.64 o 
  -4   8   9       40.24       43.00      7.09 o 
  -3   8   9      893.48      837.10     18.10 o 
  -2   8   9        9.64        7.57      4.17 o 
  -1   8   9     1072.21     1022.23     19.47 o 
   0   8   9      147.99      153.88      6.16 o 
   1   8   9      943.14      887.86     19.55 o 
   2   8   9      139.51      132.98      6.40 o 
   3   8   9      576.29      534.40     12.88 o 
   4   8   9      595.24      629.97     25.84 o 
   5   8   9      129.65      130.13      8.03 o 
   6   8   9      154.17      145.29     10.61 o 
   7   8   9      107.47      136.48      8.68 o 
   8   8   9      674.82      710.63     29.32 o 
   9   8   9        9.66       -0.97      8.87 o 
  -3   9   9        0.85       -3.42      5.84 o 
  -2   9   9      382.36      373.50     12.51 o 
  -1   9   9      421.58      388.50     11.92 o 
   0   9   9     1105.47     1077.93     40.60 o 
   1   9   9       23.49       27.51      4.83 o 
   2   9   9      273.98      231.36      8.61 o 
   3   9   9      130.11      126.37      7.87 o 
   4   9   9       88.12       91.91      6.99 o 
   5   9   9      159.71      173.68      9.81 o 
   6   9   9       91.83       81.06      6.91 o 
   7   9   9      319.78      312.64     12.63 o 
   8   9   9      206.72      218.39     17.04 o 
   9   9   9       39.05       57.08     11.68 o 
  -3  10   9        3.64        5.91      6.41 o 
  -2  10   9        2.10        5.01      5.88 o 
  -1  10   9      597.55      591.33     15.72 o 
   0  10   9        0.01        0.05      7.45 o 
   1  10   9        0.70        8.92      4.96 o 
   2  10   9      322.98      316.48     19.56 o 
   3  10   9     1017.24      888.83     35.75 o 
   4  10   9      305.99      333.28     13.12 o 
   5  10   9       22.26       15.64      6.46 o 
   6  10   9      189.69      157.96      9.64 o 
   7  10   9       55.54       57.04      7.31 o 
   8  10   9      213.11      222.79     17.79 o 
   9  10   9      253.69      270.82     19.60 o 
  -2  11   9       13.34       16.79      6.54 o 
  -1  11   9      160.53      149.23      7.68 o 
   0  11   9     1307.14     1338.42     54.87 o 
   1  11   9       88.16       93.73      8.97 o 
   2  11   9       13.08        6.03     10.65 o 
   3  11   9       70.17       83.01      8.03 o 
   4  11   9     1504.92     1433.98     40.20 o 
   5  11   9      457.90      481.12     16.72 o 
   6  11   9      548.27      492.60     17.15 o 
   7  11   9      157.48      142.34      9.46 o 
   8  11   9        4.38       -1.88     10.83 o 
   0  12   9       80.87       65.22      9.25 o 
   1  12   9      493.52      496.95     27.19 o 
   2  12   9       20.82       16.71      7.72 o 
   3  12   9       95.38       79.72      8.71 o 
   4  12   9      155.77      192.47     11.48 o 
   5  12   9      452.27      473.46     17.29 o 
   6  12   9        4.81        3.53      7.62 o 
   7  12   9       87.75       98.41      9.35 o 
   2  13   9      174.11      208.42     12.99 o 
   3  13   9       10.05        1.49      8.32 o 
   4  13   9      417.55      395.03     16.65 o 
   5  13   9      150.36      175.61     11.32 o 
  -1  -7  10        9.88       11.98      7.96 o 
   0  -7  10      156.99      170.57     10.99 o 
  -3  -6  10      546.42      560.04     20.10 o 
  -2  -6  10      108.76      101.18     10.00 o 
  -1  -6  10       30.14       32.57     12.67 o 
   0  -6  10      247.42      255.57     23.02 o 
   1  -6  10        3.53       -8.04      8.10 o 
   2  -6  10      152.39      164.44     11.29 o 
   3  -6  10        5.50        5.69      7.65 o 
  -4  -5  10      872.09      823.82     24.98 o 
  -3  -5  10      139.20      159.71     10.69 o 
  -2  -5  10      317.31      288.49     19.42 o 
  -1  -5  10       36.76       34.62      6.38 o 
   0  -5  10      976.35      965.57     22.32 o 
   1  -5  10      609.43      596.48     16.21 o 
   2  -5  10       35.39       29.59      6.65 o 
   3  -5  10        2.03        2.39      6.74 o 
   4  -5  10       32.21       19.33      9.22 o 
  -5  -4  10       79.61       71.67     10.54 o 
  -4  -4  10       75.71       70.09     10.10 o 
  -3  -4  10     1401.68     1412.50     36.66 o 
  -2  -4  10        3.21        2.41      5.37 o 
  -1  -4  10       67.93       58.59      9.55 o 
   0  -4  10      391.18      354.62     15.88 o 
   1  -4  10     1650.55     1699.50     35.67 o 
   2  -4  10      158.02      173.15      9.29 o 
   3  -4  10       10.57       37.94      6.82 o 
   4  -4  10      189.99      204.06     13.52 o 
   5  -4  10        0.22      -12.77      8.51 o 
  -5  -3  10       88.64       74.53     11.22 o 
  -4  -3  10       59.72       61.54      8.54 o 
  -3  -3  10       28.09       56.47     12.18 o 
  -2  -3  10     1480.67     1355.34     32.41 o 
  -1  -3  10       26.16       18.03      5.39 o 
   0  -3  10      135.47      221.36      8.03 o 
   1  -3  10      484.92      457.19     11.96 o 
   2  -3  10      507.66      480.51     13.83 o 
   3  -3  10        0.80        1.37      6.62 o 
   4  -3  10       16.54       11.54      7.55 o 
   5  -3  10      875.28      906.06     55.15 o 
   6  -3  10       19.23       28.93      8.91 o 
  -6  -2  10      230.42      244.45     14.61 o 
  -5  -2  10      104.86       98.31     10.26 o 
  -4  -2  10      143.40      149.52     14.63 o 
  -3  -2  10      709.06      676.20     20.58 o 
  -2  -2  10      106.38       93.41      6.00 o 
  -1  -2  10      415.22      370.56      9.35 o 
   0  -2  10        7.10        6.88      3.75 o 
   1  -2  10     1000.17      967.73     18.71 o 
   2  -2  10     1244.73     1242.75     26.93 o 
   3  -2  10       26.62       42.73      6.70 o 
   4  -2  10        7.47       10.40      6.70 o 
   5  -2  10      945.11      957.95     28.18 o 
   6  -2  10      957.62      999.00     29.68 o 
   7  -2  10        6.36        4.17      8.49 o 
  -6  -1  10       97.18       98.51     11.07 o 
  -5  -1  10      428.63      416.11     17.62 o 
  -4  -1  10        3.27       -2.63      7.89 o 
  -3  -1  10     3010.88     2917.72     76.59 o 
  -2  -1  10      783.78      722.80     16.60 o 
  -1  -1  10      263.77      248.31      7.37 o 
   0  -1  10      162.15      254.12      7.69 o 
   1  -1  10      392.74      377.35     10.88 o 
   2  -1  10     1086.56     1018.92     19.48 o 
   3  -1  10      525.31      534.15     13.33 o 
   4  -1  10     1048.74     1007.66     28.35 o 
   5  -1  10       14.64        1.83      7.08 o 
   6  -1  10       45.26       59.88      8.26 o 
   7  -1  10      285.67      291.53     14.48 o 
   8  -1  10      109.48      109.71     10.47 o 
  -6   0  10      670.00      737.38     24.77 o 
  -5   0  10      204.71      185.44     11.67 o 
  -4   0  10      203.74      187.22     11.58 o 
  -3   0  10      361.90      360.20     11.45 o 
  -2   0  10       46.28       41.79      5.44 o 
  -1   0  10       76.90       74.91      5.33 o 
   0   0  10      492.63      464.26     10.47 o 
   1   0  10      430.00      405.01      9.89 o 
   2   0  10       76.12       71.98      3.99 o 
   3   0  10       17.73       32.80      4.14 o 
   4   0  10        0.47        2.12      4.89 o 
   5   0  10        0.84       -7.48      6.08 o 
   6   0  10      675.90      666.41     21.31 o 
   7   0  10       72.12       65.52      8.45 o 
   8   0  10      197.36      201.08     14.06 o 
  -6   1  10      137.50      165.73     12.23 o 
  -5   1  10      537.66      519.63     19.31 o 
  -4   1  10       15.31        3.27      7.61 o 
  -3   1  10      544.62      524.19     17.90 o 
  -2   1  10     2692.97     2540.38     59.77 o 
  -1   1  10      531.84      526.46     16.24 o 
   0   1  10       45.10       70.80      4.97 o 
   1   1  10      909.98      838.53     16.18 o 
   2   1  10     3644.16     3347.36     50.73 o 
   3   1  10        7.17       -1.36      3.41 o 
   4   1  10      134.32      121.36      6.17 o 
   5   1  10      505.48      452.60     16.97 o 
   6   1  10      937.85      966.47     27.75 o 
   7   1  10     1368.98     1365.85     37.44 o 
   8   1  10       15.35       17.20      7.80 o 
  -6   2  10      695.10      756.94     25.10 o 
  -5   2  10       44.26       40.14      9.05 o 
  -4   2  10      355.91      344.61     14.88 o 
  -3   2  10       69.87       93.83     11.79 o 
  -2   2  10      784.97      795.96     21.72 o 
  -1   2  10     1808.89     1784.68     36.01 o 
   0   2  10     2939.92     2852.67     66.19 o 
   1   2  10      125.83      115.90     11.75 o 
   2   2  10      151.77      138.84      8.25 o 
   3   2  10     2403.15     2407.96     41.91 o 
   4   2  10      529.14      487.10     12.60 o 
   5   2  10       75.41       85.45      4.93 o 
   6   2  10       15.80       20.53      6.55 o 
   7   2  10      115.45      107.07      8.59 o 
   8   2  10      191.30      183.56     17.22 o 
   9   2  10       50.25       43.28      8.72 o 
  -6   3  10      463.98      512.96     27.99 o 
  -5   3  10      403.15      396.75     16.73 o 
  -4   3  10      196.66      169.03     10.06 o 
  -3   3  10      377.28      368.35     14.43 o 
  -2   3  10        4.91        9.09      6.20 o 
  -1   3  10      721.86      763.63     17.10 o 
   0   3  10     1251.66     1364.65     27.55 o 
   1   3  10     1087.43     1042.37     23.46 o 
   2   3  10      831.36      699.20     13.87 o 
   4   3  10     1835.20     1786.29     46.12 o 
   5   3  10       46.34       30.60      6.14 o 
   6   3  10     1035.35     1050.20     22.78 o 
   7   3  10      171.22      160.88     10.07 o 
   8   3  10       11.78       16.43      7.28 o 
   9   3  10      158.19      169.49     13.44 o 
  -6   4  10      327.13      330.05     13.77 o 
  -5   4  10      113.74      116.18     10.22 o 
  -4   4  10       49.53       41.74      8.07 o 
  -3   4  10       14.30      171.09      8.56 o 
  -2   4  10      621.84      585.59     14.84 o 
  -1   4  10       68.59       48.16      6.71 o 
   0   4  10      658.11      666.93     13.30 o 
   1   4  10      169.98      144.46      6.15 o 
   2   4  10        7.61        5.42      3.39 o 
   3   4  10     2885.50     2725.35     45.62 o 
   4   4  10        8.23        1.41     10.76 o 
   5   4  10     1052.20     1155.54     46.86 o 
   6   4  10        6.14        5.68      4.34 o 
   7   4  10      459.80      469.79     12.65 o 
   8   4  10      259.38      257.94     13.37 o 
   9   4  10       23.92       26.81     11.79 o 
  -5   5  10     1419.14     1390.26     31.07 o 
  -4   5  10      654.25      621.39     16.64 o 
  -3   5  10      282.21      280.14     10.70 o 
  -2   5  10      138.17      146.82      6.00 o 
  -1   5  10     2173.93     2075.29     36.54 o 
   0   5  10      697.25      737.42     17.04 o 
   1   5  10      190.00      187.40      6.38 o 
   2   5  10      433.30      404.37      9.06 o 
   3   5  10      617.54      696.32     13.38 o 
   4   5  10     3746.78     3718.35     80.28 o 
   5   5  10      133.57      115.14      9.96 o 
   6   5  10      252.41      266.36     11.55 o 
   7   5  10        2.81       -0.10      4.60 o 
   8   5  10      523.83      518.91     18.33 o 
   9   5  10      124.29      135.15      9.94 o 
  -5   6  10      274.86      272.44     12.39 o 
  -4   6  10     1440.41     1384.50     30.54 o 
  -3   6  10      792.55      730.35     14.35 o 
  -2   6  10       12.82       10.37      4.49 o 
  -1   6  10       11.38       13.61      4.01 o 
   0   6  10     1809.04     1832.17     32.35 o 
   1   6  10       52.32       55.32      4.95 o 
   2   6  10       89.22       95.23      4.87 o 
   3   6  10       23.42       31.47      4.95 o 
   4   6  10      241.35      235.74      7.03 o 
   5   6  10       16.46       19.83      4.81 o 
   6   6  10       24.44       29.85      7.92 o 
   7   6  10        9.96        8.43      6.08 o 
   8   6  10      630.17      636.31     16.09 o 
   9   6  10       80.86       91.66      9.02 o 
  -4   7  10      226.04      233.22      9.65 o 
  -3   7  10      491.05      575.81     12.51 o 
  -2   7  10        6.80        3.38      4.52 o 
  -1   7  10      754.45      686.62     14.22 o 
   0   7  10      101.10      100.09      5.40 o 
   1   7  10      652.42      644.35     13.01 o 
   2   7  10      184.86      152.85      7.28 o 
   3   7  10      480.04      438.41      9.91 o 
   4   7  10     2349.37     2190.98     36.87 o 
   5   7  10       84.40      101.07      6.58 o 
   6   7  10      559.60      588.26     29.02 o 
   7   7  10      512.76      490.70     15.26 o 
   8   7  10      369.22      334.31     13.29 o 
   9   7  10      362.54      392.09     21.51 o 
  -4   8  10      290.23      265.52     12.17 o 
  -3   8  10      124.96      143.66      7.57 o 
  -2   8  10      955.50      922.52     19.30 o 
  -1   8  10       44.52       40.77      5.91 o 
   0   8  10     2135.66     2101.12     42.56 o 
   1   8  10      138.69      146.87      7.40 o 
   2   8  10      668.90      687.05     18.63 o 
   3   8  10      181.64      188.49      7.56 o 
   4   8  10     1022.98      960.28     25.89 o 
   5   8  10      372.57      392.80     13.37 o 
   6   8  10        9.88        9.69      8.20 o 
   7   8  10      510.03      548.09     16.83 o 
   8   8  10       40.06       20.31      9.37 o 
   9   8  10        9.74       11.16      6.88 o 
  -3   9  10      115.39      142.99      8.02 o 
  -2   9  10      165.53      161.72      7.79 o 
  -1   9  10      674.57      664.81     23.37 o 
   0   9  10      119.01      133.10      7.02 o 
   1   9  10      569.43      583.51     25.35 o 
   2   9  10        0.23       -3.21      4.38 o 
   3   9  10      619.93      656.03     19.73 o 
   4   9  10       23.45       18.71      8.80 o 
   5   9  10      564.82      535.79     16.88 o 
   6   9  10        4.45       17.97     10.29 o 
   7   9  10        0.23       -0.27      6.55 o 
   8   9  10       15.98        8.34      9.41 o 
   9   9  10        4.30       -8.31      9.94 o 
  -2  10  10       77.60       77.45      7.04 o 
  -1  10  10       29.14       27.79      6.28 o 
   0  10  10       33.40       81.72      6.79 o 
   1  10  10       97.16      107.32      6.51 o 
   2  10  10      334.28      346.55     13.90 o 
   3  10  10       58.50       65.90      7.50 o 
   4  10  10      133.66      101.49      7.94 o 
   5  10  10      560.51      560.79     19.28 o 
   6  10  10      345.19      337.67     13.60 o 
   7  10  10        2.89        9.89      6.64 o 
   8  10  10      182.52      169.94     14.13 o 
  -1  11  10      122.82      125.03      7.69 o 
   0  11  10      212.28      205.39      9.87 o 
   1  11  10      153.54      150.91     10.25 o 
   2  11  10       19.63       30.94      7.66 o 
   3  11  10      866.80      882.73     36.67 o 
   4  11  10      246.13      239.84     17.52 o 
   5  11  10       85.79       68.79      7.89 o 
   6  11  10      358.64      406.01     15.54 o 
   7  11  10       94.89      103.83      8.81 o 
   8  11  10       16.04       28.72     11.25 o 
   0  12  10      140.89      169.23     13.76 o 
   1  12  10      812.41      765.59     32.06 o 
   2  12  10       59.42       70.25     13.88 o 
   3  12  10       12.53       17.04      8.15 o 
   4  12  10      150.45      173.90     10.51 o 
   5  12  10       55.33       46.02      8.18 o 
   6  12  10      257.22      221.61     13.06 o 
   7  12  10      319.09      361.44     15.58 o 
   3  13  10        3.83        5.05      8.56 o 
   4  13  10       71.99       78.18      9.71 o 
   5  13  10       74.22       56.42      9.24 o 
  -1  -6  11        0.39        6.92      7.97 o 
   0  -6  11      233.03      239.05     14.50 o 
   1  -6  11      274.69      317.87     16.37 o 
  -3  -5  11        5.77        9.80      8.94 o 
  -2  -5  11        0.41       -0.81      8.61 o 
  -1  -5  11      807.37      833.19     20.24 o 
   0  -5  11       82.94       71.85      8.74 o 
   1  -5  11        6.59       13.76      6.46 o 
   2  -5  11      264.69      274.21     12.08 o 
   3  -5  11      629.77      653.79     21.91 o 
  -4  -4  11        4.46       -1.37      9.00 o 
  -3  -4  11        6.28        1.81      8.38 o 
  -2  -4  11      128.52      128.67     10.18 o 
  -1  -4  11       51.32       63.59      6.87 o 
   0  -4  11      875.56      873.72     31.63 o 
   1  -4  11       10.40       12.04      5.96 o 
   2  -4  11       59.54       61.19      7.04 o 
   3  -4  11      292.24      302.21     12.37 o 
   4  -4  11      372.54      401.06     25.01 o 
   5  -4  11       26.31       26.68      9.48 o 
  -5  -3  11        6.44        6.17      9.74 o 
  -4  -3  11     1328.34     1268.74     34.01 o 
  -3  -3  11       22.79       13.56      8.08 o 
  -2  -3  11      310.34      265.61     10.40 o 
  -1  -3  11      634.66      638.00     19.35 o 
   0  -3  11        6.16       -3.59      4.32 o 
   1  -3  11      202.05      178.77      7.25 o 
   2  -3  11       26.09       16.73      5.86 o 
   3  -3  11      171.97      159.03      8.74 o 
   4  -3  11      868.79      904.26     27.28 o 
   5  -3  11        3.09       -4.02      8.34 o 
   6  -3  11       76.64       80.53     10.49 o 
  -5  -2  11      659.76      643.91     25.81 o 
  -4  -2  11       54.37       43.06     13.24 o 
  -3  -2  11      298.91      273.82     13.77 o 
  -2  -2  11      247.27      225.79     10.63 o 
  -1  -2  11      773.85      744.08     17.74 o 
   0  -2  11     1291.71     1251.56     23.30 o 
   1  -2  11        6.00        3.61      4.37 o 
   2  -2  11      126.00      127.12      7.55 o 
   3  -2  11       25.97       25.76      5.99 o 
   4  -2  11      218.12      220.24     16.83 o 
   5  -2  11      496.35      509.51     18.83 o 
   6  -2  11       40.55       21.37      8.76 o 
  -5  -1  11       19.65       16.15      9.56 o 
  -4  -1  11     2170.03     2057.21     53.62 o 
  -3  -1  11      273.43      261.81     13.24 o 
  -2  -1  11        6.48        5.89      5.20 o 
  -1  -1  11      370.37      373.71     11.50 o 
   0  -1  11     1625.93     1539.36     27.61 o 
   1  -1  11     1564.23     1488.13     27.01 o 
   2  -1  11       42.29       44.05      4.85 o 
   3  -1  11      554.56      561.99     12.55 o 
   4  -1  11       49.53       63.49      7.49 o 
   5  -1  11      843.68      822.66     25.07 o 
   6  -1  11      469.32      453.84     17.73 o 
   7  -1  11        1.15        1.23      8.09 o 
  -5   0  11       50.91       34.26      9.75 o 
  -4   0  11        8.36        5.85      8.37 o 
  -3   0  11     1528.90     1491.63     30.44 o 
  -2   0  11       40.09       43.40      6.84 o 
  -1   0  11      758.60      728.33     16.86 o 
   0   0  11     1064.54      974.38     18.49 o 
   1   0  11      349.99      342.81      9.37 o 
   2   0  11       93.83       83.78      6.79 o 
   3   0  11      148.16      122.07      5.90 o 
   4   0  11      473.26      511.90     17.33 o 
   5   0  11        7.51       -4.05      6.56 o 
   6   0  11       16.95        5.61      7.28 o 
   7   0  11        4.13       13.26      8.09 o 
   8   0  11        0.63        3.84      8.59 o 
  -5   1  11       14.11       14.78      9.96 o 
  -4   1  11      590.33      563.60     19.91 o 
  -3   1  11        6.41       -2.42      4.86 o 
  -2   1  11      107.79       95.29      6.59 o 
  -1   1  11       75.66       70.74      5.28 o 
   0   1  11      493.24      478.13     12.57 o 
   1   1  11     3273.51     3148.10     53.51 o 
   2   1  11       79.93       70.91      4.90 o 
   3   1  11      184.26      154.79      5.49 o 
   4   1  11       77.71       94.48      7.69 o 
   5   1  11     1862.61     1801.61     47.19 o 
   6   1  11      107.26      101.44     11.41 o 
   7   1  11       35.35       39.75     10.49 o 
   8   1  11       78.85       71.68      9.41 o 
  -5   2  11      108.93      125.31     11.27 o 
  -4   2  11      107.20      144.93     10.40 o 
  -3   2  11      923.88      920.04     26.83 o 
  -2   2  11       29.96       25.04      6.70 o 
  -1   2  11       40.86       38.43      6.29 o 
   0   2  11       15.03       15.74      6.02 o 
   1   2  11      613.21      639.52     15.28 o 
   2   2  11      925.50      877.18     15.12 o 
   3   2  11     1011.64      964.02     16.44 o 
   4   2  11       93.21      103.98      5.63 o 
   5   2  11        3.98       -4.14      5.91 o 
   6   2  11      506.39      499.31     17.52 o 
   7   2  11        1.17       50.08      8.45 o 
   8   2  11       52.54       58.31      8.70 o 
  -5   3  11      403.57      388.84     17.15 o 
  -4   3  11      309.53      305.81     14.70 o 
  -3   3  11      274.64      296.19     14.68 o 
  -2   3  11     1020.73      989.10     27.66 o 
  -1   3  11        0.46        6.04      4.72 o 
   0   3  11       56.67       60.56      5.19 o 
   1   3  11        5.20       -0.34      5.08 o 
   2   3  11      165.27      189.57     14.00 o 
   3   3  11      949.43      895.06     17.31 o 
   4   3  11       34.42       36.66      4.64 o 
   5   3  11     1073.96     1077.07     23.68 o 
   6   3  11       17.96        3.96      6.61 o 
   7   3  11      201.56      248.95     12.91 o 
   8   3  11       36.38       25.76      7.92 o 
   9   3  11      460.83      473.72     18.74 o 
  -5   4  11        0.13        1.81      7.31 o 
  -4   4  11       46.57      126.34     13.92 o 
  -3   4  11      961.26      905.35     21.26 o 
  -2   4  11      146.33      157.47      8.03 o 
  -1   4  11      101.92      102.14      7.82 o 
   0   4  11       50.87       51.66      6.40 o 
   1   4  11      910.44      868.48     18.82 o 
   2   4  11      191.94      159.49      7.67 o 
   3   4  11        3.95       -2.99      6.34 o 
   4   4  11      384.09      374.60     10.84 o 
   5   4  11      218.71      198.29      8.30 o 
   6   4  11     1553.21     1526.77     32.03 o 
   7   4  11       72.11       72.62      7.94 o 
   8   4  11       68.02       65.04      8.43 o 
   9   4  11       10.45        7.86      7.98 o 
  -5   5  11       86.62       77.17      8.90 o 
  -4   5  11       17.75       16.44      6.77 o 
  -3   5  11      294.84      288.17     11.09 o 
  -2   5  11     1541.30     1504.79     31.93 o 
  -1   5  11      498.44      511.70     13.62 o 
   0   5  11      203.57      193.69      7.04 o 
   2   5  11     1478.65     1510.38     26.29 o 
   3   5  11      461.57      472.51     10.50 o 
   4   5  11        1.22        5.44      3.68 o 
   5   5  11      219.52      203.59     10.39 o 
   6   5  11      339.86      345.53     13.39 o 
   7   5  11      437.42      498.73     13.65 o 
   8   5  11      138.51      136.65      9.63 o 
   9   5  11        7.54        3.49      7.77 o 
  -4   6  11       34.32       57.12     13.17 o 
  -3   6  11       34.06       35.93      6.46 o 
  -2   6  11      243.72      243.59      8.59 o 
  -1   6  11      715.26      713.28     15.54 o 
   0   6  11      104.46      103.33      5.15 o 
   1   6  11      559.38      493.02     10.84 o 
   2   6  11       71.84       67.73      4.15 o 
   3   6  11      888.70      970.01     17.72 o 
   4   6  11       60.13       64.59      4.93 o 
   5   6  11       20.75       23.11      7.24 o 
   6   6  11        5.11       19.25      5.30 o 
   7   6  11        2.49        5.02      9.48 o 
   8   6  11        8.03       14.48      7.13 o 
   9   6  11       32.37       27.87      8.25 o 
  -4   7  11       27.88       23.79      7.14 o 
  -3   7  11        2.61        1.73      5.37 o 
  -2   7  11       17.57        9.50      4.91 o 
  -1   7  11        6.61       13.60      4.44 o 
   0   7  11      232.98      228.20      7.65 o 
   2   7  11      949.88      870.17     18.58 o 
   3   7  11       64.39       72.96      5.62 o 
   4   7  11      150.21      167.04      7.88 o 
   5   7  11      967.63      993.45     37.27 o 
   6   7  11      725.50      683.58     19.83 o 
   7   7  11      597.84      608.92     26.06 o 
   8   7  11       34.18       37.89      6.77 o 
   9   7  11        0.84       -6.18      9.98 o 
  -3   8  11       21.02       26.78      7.08 o 
  -2   8  11      816.90      766.12     17.19 o 
  -1   8  11     1982.12     1909.97     39.50 o 
   0   8  11       31.87       30.67      5.55 o 
   1   8  11      118.77      144.86      6.98 o 
   2   8  11      189.52      178.48      8.12 o 
   3   8  11     1694.70     1632.72     33.38 o 
   4   8  11      735.05      784.57     22.23 o 
   5   8  11       39.03       49.88      7.01 o 
   6   8  11       10.01        7.56      5.66 o 
   7   8  11     1064.67     1034.91     39.19 o 
   8   8  11      165.72      175.72     13.60 o 
   9   8  11       65.81       68.05      8.07 o 
  -2   9  11      384.90      363.52     11.85 o 
  -1   9  11     1004.42      987.73     22.84 o 
   0   9  11       94.81      112.33      7.04 o 
   1   9  11       19.68       16.90      5.34 o 
   2   9  11       77.83       87.13      6.12 o 
   3   9  11        0.25       -4.45      6.11 o 
   4   9  11      453.40      469.89     15.68 o 
   5   9  11        1.65        1.04      5.72 o 
   6   9  11       74.15       80.41      7.14 o 
   7   9  11      155.87      186.41     12.09 o 
   8   9  11      145.41      140.54     13.17 o 
  -2  10  11       61.05       51.76      7.08 o 
  -1  10  11       13.09       23.94      6.61 o 
   0  10  11      431.28      461.56     14.55 o 
   1  10  11      125.38      102.20      6.72 o 
   2  10  11      275.30      253.43     12.57 o 
   3  10  11      349.73      302.40     13.33 o 
   4  10  11       34.50       49.88     10.44 o 
   5  10  11       93.56      116.41      8.43 o 
   6  10  11       44.26       48.30     13.81 o 
   7  10  11       55.71       52.12      7.37 o 
   8  10  11      616.38      641.05     29.14 o 
  -1  11  11      449.64      449.87     14.63 o 
   0  11  11      232.71      249.37     14.01 o 
   1  11  11       87.14      110.32      9.81 o 
   2  11  11       16.54       14.99      7.56 o 
   3  11  11      591.13      547.54     18.59 o 
   4  11  11      349.97      405.85     21.57 o 
   5  11  11       15.08       31.87      7.54 o 
   6  11  11      106.94      125.12      9.30 o 
   7  11  11       73.60       75.86      8.46 o 
   1  12  11      138.37      157.51     11.34 o 
   2  12  11      124.75      149.54     10.71 o 
   3  12  11        0.57       -1.04      7.71 o 
   4  12  11      410.04      393.41     16.02 o 
   5  12  11       53.58       80.54     10.33 o 
   6  12  11        1.47       -0.32      7.78 o 
  -1  -5  12       95.43      102.43      8.23 o 
   0  -5  12      293.24      355.21     26.38 o 
   1  -5  12       18.56       18.26      8.71 o 
  -3  -4  12       74.24       88.21     15.85 o 
  -2  -4  12      887.42      901.49     26.95 o 
  -1  -4  12        8.53        3.42      6.46 o 
   0  -4  12      125.16      149.65      8.63 o 
   1  -4  12      283.56      273.31     14.63 o 
   2  -4  12       29.59       32.28      7.03 o 
   3  -4  12      229.71      255.18     18.06 o 
  -4  -3  12       28.37       34.08     14.48 o 
  -3  -3  12      208.42      202.99     12.09 o 
  -2  -3  12      147.41      139.25     10.52 o 
  -1  -3  12      468.39      432.75     13.46 o 
   0  -3  12        1.40       -3.37      6.07 o 
   1  -3  12       68.19       70.29      5.68 o 
   2  -3  12      236.22      237.40     10.34 o 
   3  -3  12        0.81       34.95      8.87 o 
   4  -3  12        1.87       -5.82      7.15 o 
   5  -3  12       14.21        8.52      9.01 o 
  -4  -2  12       11.23        7.88     13.63 o 
  -3  -2  12       95.99      117.23     10.15 o 
  -2  -2  12      397.64      375.70     12.52 o 
  -1  -2  12      332.68      315.92     11.79 o 
   0  -2  12        2.63       19.96      6.27 o 
   1  -2  12      928.90      900.43     18.30 o 
   2  -2  12       36.82       44.29      6.07 o 
   3  -2  12      239.52      224.37     14.57 o 
   4  -2  12      123.59      119.02      8.31 o 
   5  -2  12      628.20      650.03     22.19 o 
   6  -2  12       54.09       52.46      9.61 o 
  -4  -1  12       12.41       11.88     10.81 o 
  -3  -1  12      272.95      267.30     14.23 o 
  -2  -1  12        5.94       -8.10      5.40 o 
  -1  -1  12     1033.91      953.78     21.45 o 
   0  -1  12      638.12      609.62     15.77 o 
   1  -1  12      245.51      237.06     10.22 o 
   2  -1  12     1059.49     1051.36     23.27 o 
   3  -1  12      157.88      154.73     10.83 o 
   4  -1  12      350.01      310.96     14.14 o 
   5  -1  12        0.06       -6.15      9.67 o 
   6  -1  12      608.26      668.38     22.79 o 
  -5   0  12      321.73      359.18     17.93 o 
  -4   0  12      211.32      188.91     12.16 o 
  -3   0  12      305.09      302.29     15.10 o 
  -2   0  12     1178.30     1147.82     24.74 o 
  -1   0  12       98.25       94.16      6.45 o 
   0   0  12      635.97      616.47     15.61 o 
   1   0  12       58.08       55.73      5.74 o 
   2   0  12      255.39      247.10      7.83 o 
   3   0  12      931.29      944.48     21.47 o 
   4   0  12       16.05       26.17      6.93 o 
   5   0  12       54.00       52.51     13.10 o 
   6   0  12        0.67        2.87      7.77 o 
   7   0  12      273.30      281.48     15.32 o 
  -5   1  12       98.01       91.31     11.35 o 
  -4   1  12      876.36      859.39     26.68 o 
  -3   1  12        2.42       -5.88     11.61 o 
  -2   1  12      380.16      355.18     11.47 o 
  -1   1  12      250.73      234.35      9.49 o 
   0   1  12      163.03      166.09     11.57 o 
   1   1  12       72.08       72.90      4.33 o 
   2   1  12       13.01       12.62      3.78 o 
   3   1  12       88.39       96.77      4.75 o 
   4   1  12      947.73      935.54     21.27 o 
   5   1  12       36.96       43.58     13.63 o 
   6   1  12      304.11      338.92     21.09 o 
   7   1  12       13.73       14.14      8.06 o 
  -5   2  12      433.44      446.47     24.18 o 
  -4   2  12      331.68      340.26     19.13 o 
  -3   2  12        1.70        4.76      7.98 o 
  -2   2  12     1427.35     1400.28     35.51 o 
  -1   2  12        2.82       -2.83      6.34 o 
   0   2  12     1057.22     1159.03     24.77 o 
   1   2  12      207.41      219.70      8.26 o 
   2   2  12     1123.73     1098.43     18.46 o 
   3   2  12       52.90       57.48      4.22 o 
   4   2  12      192.92      198.92      8.60 o 
   5   2  12      563.95      546.55     18.59 o 
   6   2  12        8.94       14.20      7.09 o 
   7   2  12      291.80      298.94     14.66 o 
   8   2  12       29.87       24.26      8.64 o 
  -5   3  12        4.03        0.97      9.73 o 
  -4   3  12     1123.01     1104.53     31.85 o 
  -3   3  12       90.85       88.02      9.29 o 
  -2   3  12       14.13       11.60      7.50 o 
  -1   3  12      798.61      779.07     18.18 o 
   0   3  12     1123.08     1128.72     28.86 o 
   1   3  12      470.81      463.71     14.91 o 
   2   3  12        4.50       -2.20      4.64 o 
   3   3  12      245.03      230.80      7.85 o 
   4   3  12        4.04       -2.33      7.84 o 
   5   3  12       17.90       15.22      7.00 o 
   6   3  12      176.12      175.44     11.62 o 
   7   3  12       45.75       34.46      7.92 o 
   8   3  12      212.78      213.05     13.55 o 
  -4   4  12       43.50       30.85      7.39 o 
  -3   4  12        8.77       19.47      6.54 o 
  -2   4  12       16.20       22.10      6.00 o 
  -1   4  12       19.61       15.10      8.11 o 
   0   4  12     1877.69     1847.71     36.79 o 
   1   4  12      240.36      230.41      9.14 o 
   2   4  12      139.80      122.40      6.21 o 
   3   4  12      122.38      136.87      6.89 o 
   4   4  12     1545.06     1469.34     26.75 o 
   5   4  12      230.43      274.02     38.68 o 
   6   4  12       57.87       62.53      5.67 o 
   7   4  12      192.79      191.66     12.36 o 
   8   4  12        1.43       -6.28      7.59 o 
  -4   5  12      382.60      349.75     13.50 o 
  -3   5  12      140.46      148.22      8.42 o 
  -2   5  12       57.34       49.92      6.42 o 
  -1   5  12        2.35       -4.08      5.27 o 
   0   5  12      244.66      238.04      9.15 o 
   1   5  12     2857.15     2879.98     55.44 o 
   2   5  12       56.21       39.79      5.21 o 
   3   5  12      150.73      154.98      7.35 o 
   4   5  12       15.74       23.36      5.78 o 
   5   5  12     2214.54     2305.02     59.57 o 
   6   5  12      364.01      417.66     12.30 o 
   7   5  12      363.08      350.85     17.52 o 
   8   5  12      141.65      140.34     10.26 o 
   9   5  12       65.84       66.82      9.49 o 
  -4   6  12       86.77       78.40      8.27 o 
  -3   6  12      542.22      507.22     15.03 o 
  -2   6  12      147.12      153.44      7.90 o 
  -1   6  12        1.16        0.74      4.66 o 
   0   6  12       19.33       57.50      5.11 o 
   1   6  12      239.19      230.02      7.72 o 
   2   6  12     1024.30     1052.06     19.28 o 
   3   6  12       12.86        8.34      4.35 o 
   4   6  12      230.50      197.21      7.21 o 
   5   6  12      164.74      166.51      7.82 o 
   6   6  12      738.22      817.80     31.59 o 
   7   6  12        2.28        0.63      5.32 o 
   8   6  12       89.82       96.35      9.27 o 
   9   6  12      167.36      180.98     11.56 o 
  -3   7  12      318.41      319.73     12.47 o 
  -2   7  12      270.51      263.16      9.34 o 
  -1   7  12        0.94       -4.28      4.70 o 
   0   7  12      118.36      145.33      6.45 o 
   1   7  12      266.50      264.56      8.24 o 
   2   7  12       92.08       84.39      6.36 o 
   3   7  12      228.71      226.39      7.25 o 
   4   7  12        6.53        3.74      4.36 o 
   5   7  12      568.11      519.43     13.32 o 
   6   7  12      159.23      198.60     10.63 o 
   7   7  12       63.70       71.28     10.65 o 
   8   7  12       58.94       67.48     11.15 o 
  -3   8  12      619.92      624.01     17.75 o 
  -2   8  12       31.83       23.20      6.90 o 
  -1   8  12       39.76       32.45      6.42 o 
   0   8  12      501.17      478.07     13.69 o 
   1   8  12      808.02      787.96     18.70 o 
   2   8  12      348.57      372.04     11.39 o 
   3   8  12      194.74      227.77      9.10 o 
   4   8  12       19.60        9.86      6.22 o 
   5   8  12       64.91       82.50     10.01 o 
   6   8  12      237.89      286.65     12.21 o 
   7   8  12      639.38      676.87     28.86 o 
   8   8  12        4.28        6.53     10.12 o 
  -2   9  12     1229.05     1213.04     27.69 o 
  -1   9  12      555.11      552.68     15.73 o 
   0   9  12       87.73       96.05      7.12 o 
   1   9  12        1.85        3.32      5.46 o 
   2   9  12     1298.75     1310.83     28.03 o 
   3   9  12      180.92      197.05     11.24 o 
   4   9  12      109.65      109.25      8.34 o 
   5   9  12       44.20       46.45      6.91 o 
   6   9  12       74.17       62.88      7.18 o 
   7   9  12      148.90      185.87     14.48 o 
   8   9  12       58.30       57.22     12.21 o 
  -1  10  12      407.49      419.75     14.13 o 
   0  10  12      119.64      119.63      7.87 o 
   1  10  12        3.82       -2.52      5.72 o 
   2  10  12      116.73      128.79      9.51 o 
   3  10  12        4.23       17.71      7.20 o 
   4  10  12      189.17      170.47     10.86 o 
   5  10  12       47.37       28.25      7.03 o 
   6  10  12       72.73       78.61      7.89 o 
   7  10  12      150.02      168.14     10.44 o 
   8  10  12       14.75        5.57     11.61 o 
   0  11  12        3.89       28.70     18.69 o 
   1  11  12        0.55        3.63      8.28 o 
   2  11  12      539.39      559.37     19.38 o 
   3  11  12     1143.35     1201.76     33.25 o 
   4  11  12        0.77       12.85     10.44 o 
   5  11  12        3.10       10.17      7.25 o 
   6  11  12      354.25      357.13     14.84 o 
   7  11  12      276.38      317.22     14.16 o 
   2  12  12       75.69       61.03     12.99 o 
   3  12  12      341.76      392.48     23.54 o 
   4  12  12       34.63       43.71      8.62 o 
   5  12  12       62.24       88.29      9.87 o 
   0  -4  13      192.20      183.80      9.59 o 
   1  -4  13      330.29      376.49     16.98 o 
  -2  -3  13      153.23      144.57     21.34 o 
  -1  -3  13       27.15       25.51      6.92 o 
   0  -3  13      308.41      299.05     12.23 o 
   1  -3  13       77.11       54.90      7.45 o 
   2  -3  13      146.56      138.87     10.78 o 
   3  -3  13      149.87      171.06      9.70 o 
  -3  -2  13       18.72        3.00      9.16 o 
  -2  -2  13        2.15       -6.84      8.42 o 
  -1  -2  13      226.54      204.34      9.93 o 
   0  -2  13      106.55       97.03      7.79 o 
   1  -2  13      194.08      210.32     10.08 o 
   2  -2  13        0.25        2.28      6.34 o 
   3  -2  13        5.46       -3.26      6.35 o 
   4  -2  13      656.72      734.24     19.74 o 
   5  -2  13        1.25       -2.08     11.32 o 
  -3  -1  13      402.12      405.25     17.46 o 
  -2  -1  13       41.23       39.60      8.91 o 
  -1  -1  13      125.59      125.43      7.98 o 
   0  -1  13     1066.35     1043.02     23.58 o 
   1  -1  13      242.88      212.67     10.17 o 
   2  -1  13       60.27       59.15      5.72 o 
   3  -1  13      175.43      179.48     10.21 o 
   4  -1  13      162.34      168.95     11.20 o 
   5  -1  13     1040.65     1115.58     32.67 o 
  -4   0  13      634.72      593.89     22.17 o 
  -3   0  13      742.21      687.76     32.59 o 
  -2   0  13      559.65      542.21     15.02 o 
  -1   0  13        1.31       -8.41      5.61 o 
   0   0  13       89.51       91.49      7.09 o 
   1   0  13     1145.77     1079.13     20.86 o 
   2   0  13        0.21        1.75      4.09 o 
   3   0  13        5.14       -2.49      5.67 o 
   4   0  13       14.41        1.54      6.24 o 
   5   0  13      125.39      120.84     12.42 o 
   6   0  13       30.74       36.41     10.88 o 
  -4   1  13       47.63       44.00     10.31 o 
  -3   1  13      535.13      533.46     43.10 o 
  -2   1  13      245.76      230.45     10.46 o 
  -1   1  13       45.90       36.05      6.46 o 
   0   1  13      793.07      798.30     18.89 o 
   1   1  13        4.03        3.67      5.38 o 
   2   1  13      380.04      346.33      8.83 o 
   3   1  13       21.34       17.93      4.22 o 
   4   1  13      573.00      588.67     16.23 o 
   5   1  13      570.86      561.15     19.62 o 
   6   1  13       26.80       27.71      8.21 o 
   7   1  13      254.29      302.72     15.84 o 
  -4   2  13      151.92      152.37     12.05 o 
  -3   2  13      330.52      283.83     15.37 o 
  -2   2  13      306.09      288.79     45.08 o 
  -1   2  13      964.48      930.11     20.81 o 
   0   2  13        1.33        2.12      4.61 o 
   1   2  13     2657.33     2614.12     44.43 o 
   2   2  13        1.57       -3.19      3.90 o 
   3   2  13      421.29      389.82     13.75 o 
   4   2  13       66.18       70.55      5.32 o 
   5   2  13      826.69      835.43     25.28 o 
   6   2  13      136.52      131.70      9.78 o 
   7   2  13        1.16        6.12      8.22 o 
  -4   3  13      209.36      229.07     23.02 o 
  -3   3  13      495.55      500.04     19.00 o 
  -2   3  13      114.98      119.56      7.98 o 
  -1   3  13      242.22      242.10     10.32 o 
   0   3  13      650.02      647.35     16.15 o 
   1   3  13       11.11       17.33      5.45 o 
   2   3  13      852.66      853.00     19.43 o 
   3   3  13       53.30       44.48      5.67 o 
   4   3  13      273.30      263.53      8.88 o 
   5   3  13       10.85       -1.95      6.77 o 
   6   3  13      214.72      214.92     12.92 o 
   7   3  13        3.46       16.62      7.94 o 
   8   3  13        0.00       -5.80      8.50 o 
  -4   4  13        5.97       25.70      7.75 o 
  -3   4  13       21.64       25.41      7.10 o 
  -2   4  13       82.16       88.42      7.41 o 
  -1   4  13       62.33       68.85      8.28 o 
   0   4  13        4.21        2.39      5.19 o 
   1   4  13       50.70       55.26      5.76 o 
   2   4  13       63.45       72.23      5.91 o 
   3   4  13      552.70      501.66     13.46 o 
   4   4  13       20.55       50.32      5.09 o 
   5   4  13      236.70      220.96     13.77 o 
   6   4  13      220.80      247.85     13.29 o 
   7   4  13      189.50      200.00     22.95 o 
   8   4  13       27.24       26.48      8.70 o 
  -3   5  13      768.92      787.08     20.21 o 
  -2   5  13       24.03       28.68      6.51 o 
  -1   5  13      468.24      485.71     14.11 o 
   0   5  13      148.82      165.57     15.26 o 
   1   5  13      250.95      365.12     17.18 o 
   2   5  13      348.99      395.91     12.17 o 
   3   5  13        1.53       -5.83      4.91 o 
   4   5  13      705.78      699.09     16.71 o 
   5   5  13      224.87      245.38     12.67 o 
   6   5  13      212.67      220.78      9.72 o 
   7   5  13      221.12      274.78     14.40 o 
   8   5  13       20.88       33.70      9.82 o 
  -3   6  13       29.75       26.99      7.38 o 
  -2   6  13      602.57      603.96     16.46 o 
  -1   6  13       44.44       43.26      6.32 o 
   0   6  13      487.15      482.44     15.40 o 
   1   6  13      330.93      325.02      9.23 o 
   2   6  13     1308.73     1248.49     29.21 o 
   3   6  13      196.32      187.03      6.99 o 
   4   6  13       29.15       30.20     10.21 o 
   5   6  13      269.66      296.41     13.12 o 
   6   6  13      253.41      237.21     16.44 o 
   7   6  13      449.23      456.77     23.71 o 
   8   6  13      232.92      251.98     14.59 o 
  -2   7  13        0.42        8.30      8.13 o 
  -1   7  13      208.08      223.74     10.58 o 
   0   7  13      114.27      104.09      5.92 o 
   1   7  13      283.89      338.22     10.82 o 
   2   7  13        7.22        6.64      4.15 o 
   3   7  13      402.02      388.34      9.78 o 
   4   7  13        4.40       -0.47      4.10 o 
   5   7  13       12.65        7.90      5.07 o 
   6   7  13      155.21      170.79      9.95 o 
   7   7  13        0.31        5.15      9.44 o 
   8   7  13       42.28       52.82     11.61 o 
  -2   8  13       68.67       61.29      7.81 o 
  -1   8  13        1.85       -1.88      6.45 o 
   0   8  13      518.46      506.79     14.58 o 
   1   8  13      129.04      142.33      7.63 o 
   2   8  13      323.87      266.86     10.24 o 
   3   8  13      222.73      225.41      9.80 o 
   4   8  13      407.85      447.66     15.74 o 
   5   8  13      595.26      594.56     18.53 o 
   6   8  13      821.72      810.75     22.97 o 
   7   8  13      185.28      178.46     14.02 o 
   8   8  13        0.07      -13.88     10.29 o 
  -1   9  13        2.89        2.21      6.82 o 
   0   9  13       32.43       18.08      6.58 o 
   1   9  13      680.05      738.71     25.71 o 
   2   9  13      149.31      172.06      8.16 o 
   3   9  13      173.04      157.62      9.76 o 
   4   9  13       15.58       23.46      7.11 o 
   5   9  13      839.94      846.13     34.29 o 
   6   9  13        5.50        3.84      6.49 o 
   7   9  13      179.22      171.25     14.59 o 
   0  10  13       68.65       66.76      7.55 o 
   1  10  13       18.84       11.09      8.14 o 
   2  10  13       11.56       10.47     11.27 o 
   3  10  13       95.75      118.58      9.59 o 
   4  10  13       42.08       43.92      7.78 o 
   5  10  13      158.16      177.11     10.00 o 
   6  10  13        9.60       15.73      7.15 o 
   7  10  13      377.89      382.90     22.33 o 
   1  11  13      209.38      242.96     14.21 o 
   2  11  13      420.39      463.44     18.03 o 
   3  11  13      100.78       87.68      9.56 o 
   4  11  13      103.25      149.27     14.48 o 
   5  11  13      565.58      615.49     20.12 o 
   6  11  13      483.27      557.68     18.89 o 
  -1  -2  14       89.94       93.57     10.75 o 
   0  -2  14        1.14       19.20      7.29 o 
   1  -2  14       10.90        9.18      7.13 o 
   2  -2  14      329.89      357.43     17.05 o 
   3  -2  14        4.23        1.04      6.88 o 
  -2  -1  14      191.79      169.34     13.65 o 
  -1  -1  14      503.79      507.40     15.19 o 
   0  -1  14      245.95      248.89     13.23 o 
   1  -1  14        8.50        5.89      6.81 o 
   2  -1  14        5.61        8.70      6.97 o 
   3  -1  14      404.74      416.31     14.15 o 
   4  -1  14       10.87       -1.31      8.48 o 
  -2   0  14        1.76      -11.53      8.59 o 
  -1   0  14      152.48      142.89      8.21 o 
   0   0  14      536.59      526.60     15.19 o 
   1   0  14       29.78       27.62      5.67 o 
   2   0  14      322.99      324.93      9.15 o 
   3   0  14       15.01        5.43      6.28 o 
   4   0  14      265.12      276.96     11.65 o 
   5   0  14        9.85        7.38      7.31 o 
  -3   1  14        1.08       34.10     14.66 o 
  -2   1  14       25.21       18.83      8.69 o 
  -1   1  14        3.37      -11.64      7.76 o 
   0   1  14       10.16        3.30      6.16 o 
   1   1  14      121.99      123.71     13.82 o 
   2   1  14        3.75        6.49      4.37 o 
   3   1  14      577.49      585.25     13.99 o 
   4   1  14       20.63       13.33      6.48 o 
   5   1  14        2.93        4.23      6.86 o 
   6   1  14      241.79      251.06     14.64 o 
  -3   2  14        6.72       -1.06      9.51 o 
  -2   2  14       18.73       16.23      8.36 o 
  -1   2  14     1181.98     1187.17     22.60 o 
   0   2  14     1215.92     1260.45     23.61 o 
   1   2  14        8.41       -0.90      4.97 o 
   2   2  14       80.07       78.10      6.15 o 
   3   2  14      186.92      169.39      6.57 o 
   4   2  14     1291.35     1313.84     29.19 o 
   5   2  14      153.65      142.02     15.10 o 
   6   2  14       15.51       19.97      8.27 o 
  -3   3  14       92.95       95.04      8.73 o 
  -2   3  14        3.00        0.44      6.99 o 
  -1   3  14      427.73      432.20     16.14 o 
   0   3  14     1162.77     1204.63     37.66 o 
   1   3  14       65.60       74.00      6.76 o 
   2   3  14        6.58        2.59      4.78 o 
   3   3  14       10.35        7.32      4.31 o 
   4   3  14        2.49       -0.66      4.86 o 
   5   3  14      378.87      418.51     14.01 o 
   6   3  14       10.77       28.22     11.11 o 
   7   3  14        6.55        2.86      8.34 o 
  -3   4  14      463.39      473.72     15.52 o 
  -2   4  14      142.19      145.64      8.93 o 
  -1   4  14      139.05      139.51     13.86 o 
   0   4  14        1.26       78.60     10.36 o 
   1   4  14      337.62      367.62     12.35 o 
   2   4  14       60.21       53.61      6.10 o 
   3   4  14      139.71      123.90      7.27 o 
   4   4  14      404.86      391.50     10.79 o 
   5   4  14        1.93        0.98      6.13 o 
   6   4  14       66.14       70.23      8.78 o 
   7   4  14        0.09       -9.18      8.20 o 
  -2   5  14       42.03       45.13      7.37 o 
  -1   5  14       13.54       13.02      7.50 o 
   0   5  14     1275.81     1408.05     29.55 o 
   1   5  14      210.78      217.25      9.72 o 
   2   5  14       26.42       24.78      5.70 o 
   3   5  14        0.26       -5.18      5.23 o 
   4   5  14      524.98      505.62     13.93 o 
   5   5  14      497.87      540.94     16.16 o 
   6   5  14       21.14       34.06      8.06 o 
   7   5  14       49.28       53.03      9.04 o 
  -2   6  14       61.65       62.74      7.54 o 
  -1   6  14      210.87      220.14     10.65 o 
   0   6  14      108.54      103.42      7.21 o 
   1   6  14     1066.99     1115.68     24.02 o 
   2   6  14       32.21       40.20      6.23 o 
   3   6  14       68.76       77.25      6.12 o 
   4   6  14        5.40        2.16      5.36 o 
   5   6  14      529.54      545.96     18.16 o 
   6   6  14       58.94       69.81      8.43 o 
   7   6  14        4.09       15.66     11.11 o 
  -2   7  14       16.18       23.12      9.01 o 
  -1   7  14       60.52       58.86     14.41 o 
   0   7  14       20.42       50.26      8.17 o 
   1   7  14        1.73       -5.56      5.78 o 
   2   7  14     1008.85     1050.56     23.70 o 
   3   7  14        6.87       15.84      5.57 o 
   4   7  14        2.58        1.21      5.99 o 
   5   7  14      384.07      420.10     22.01 o 
   6   7  14      127.32      137.52     12.50 o 
  -1   8  14       74.86       89.89      8.22 o 
   0   8  14      125.90      135.41      8.35 o 
   1   8  14      153.03      150.17      8.16 o 
   2   8  14       28.58       34.52      6.25 o 
   3   8  14      372.35      402.28     21.55 o 
   4   8  14      106.14      112.91      8.86 o 
   5   8  14      208.98      180.25     11.23 o 
   6   8  14     1560.78     1653.83     41.88 o 
   7   8  14       46.67       60.38     11.54 o 
   0   9  14      424.88      442.97     16.90 o 
   1   9  14      415.43      401.61     13.21 o 
   2   9  14      164.00      173.40     10.87 o 
   3   9  14       20.05       25.09      7.78 o 
   4   9  14      411.07      417.02     15.86 o 
   5   9  14      343.35      329.45     13.99 o 
   6   9  14      540.89      535.47     18.01 o 
   7   9  14      128.24      159.53     14.34 o 
   1  10  14       79.79       84.75     19.21 o 
   2  10  14       84.32       82.44      9.68 o 
   3  10  14        3.64       21.23      8.01 o 
   4  10  14       91.60       90.56      9.22 o 
   5  10  14       19.81       25.13     10.93 o 
   6  10  14       79.75       90.21      8.83 o 
   3  11  14      104.95      114.34     22.33 o 
   4  11  14      152.37      178.85     11.25 o 
   5  11  14      340.29      357.46     15.76 o 
   1  -1  15       83.33       88.38      8.49 o 
   2  -1  15      489.79      474.67     15.70 o 
  -1   0  15        5.15        3.34      9.19 o 
   0   0  15       18.86       19.11      7.07 o 
   1   0  15       10.79        8.60      7.79 o 
   2   0  15       95.73       81.50      8.25 o 
   3   0  15      201.37      187.31     12.28 o 
   4   0  15        1.63      -10.49      6.99 o 
  -1   1  15       89.09       97.06     14.69 o 
   0   1  15        5.29        2.44      5.82 o 
   1   1  15       79.54       74.46      8.13 o 
   2   1  15       85.07       84.27      6.60 o 
   3   1  15       21.52        9.29      5.71 o 
   4   1  15       62.02       86.44      7.91 o 
   5   1  15       15.02        8.58      7.43 o 
  -2   2  15      627.34      642.68     32.69 o 
  -1   2  15       44.50       36.27     19.65 o 
   0   2  15      165.81      171.57      7.84 o 
   1   2  15      299.06      304.17     10.33 o 
   2   2  15      403.32      433.70     11.99 o 
   3   2  15      261.96      255.45      8.62 o 
   4   2  15      162.08      165.59     16.72 o 
   5   2  15       23.17       15.82      7.17 o 
  -2   3  15      207.43      216.13     11.13 o 
  -1   3  15     1534.12     1586.62     28.98 o 
   0   3  15      310.88      320.48     10.42 o 
   1   3  15      278.28      291.59     10.07 o 
   2   3  15       80.71       79.39      6.23 o 
   3   3  15      675.61      713.50     15.60 o 
   4   3  15      192.86      186.32      9.53 o 
   5   3  15       76.11       71.89      7.82 o 
   6   3  15       20.03       15.13     10.78 o 
  -2   4  15       32.21       45.60      8.03 o 
  -1   4  15      127.92      156.76     15.80 o 
   0   4  15      374.74      403.63     13.22 o 
   1   4  15      309.27      359.05     12.83 o 
   2   4  15      122.11      107.44      7.38 o 
   3   4  15       29.43       40.78      5.54 o 
   4   4  15       14.87       28.62      5.63 o 
   5   4  15      158.38      145.25     11.29 o 
   6   4  15       55.51       48.25      7.84 o 
  -1   5  15      622.66      632.36     17.58 o 
   0   5  15      137.38      161.36      8.33 o 
   1   5  15        6.79       21.98      6.20 o 
   2   5  15        8.29        9.24      6.01 o 
   3   5  15      890.51      933.73     21.24 o 
   4   5  15      828.00      897.94     20.83 o 
   5   5  15        0.39        1.44      8.01 o 
   6   5  15       16.02       20.96      9.05 o 
  -1   6  15      253.68      280.89     12.00 o 
   0   6  15      302.29      327.42     12.32 o 
   1   6  15       72.13       89.99      6.91 o 
   2   6  15       27.81       32.62      6.03 o 
   3   6  15       31.08       20.81      5.94 o 
   4   6  15      310.94      336.89     11.59 o 
   5   6  15       61.66       60.66      9.51 o 
   6   6  15       68.52       81.35     13.53 o 
   7   6  15       23.50       32.62     12.18 o 
  -1   7  15        1.76        2.21      8.54 o 
   0   7  15      113.79      133.70     10.25 o 
   1   7  15        1.70        4.16      7.61 o 
   2   7  15       74.93       76.55      8.65 o 
   3   7  15       62.43       53.79      7.98 o 
   4   7  15       48.86       52.93     11.25 o 
   5   7  15        3.37        0.53     10.08 o 
   0   8  15      264.04      275.78     33.05 o 
   1   8  15        5.02       -0.28      6.60 o 
   2   8  15        0.10        1.14      6.24 o 
   3   8  15      510.03      452.79     16.96 o 
   4   8  15      138.47      142.63      9.93 o 
   5   8  15      240.67      263.79     13.30 o 
   6   8  15        8.54        2.41     10.22 o 
   1   9  15      300.65      329.25     15.95 o 
   2   9  15       50.58       59.77      9.30 o 
   3   9  15       36.94       31.74      8.43 o 
   4   9  15      586.66      570.79     19.49 o 
   5   9  15      207.95      265.49     15.42 o 
   6   9  15      256.37      293.86     20.20 o 
   3  10  15        1.27        3.87      8.27 o 
   4  10  15       60.14       71.92      9.40 o 
   2   1  16       13.40       -1.55      7.32 o 
   0   2  16        4.41       16.19      6.33 o 
   1   2  16      477.66      488.03     13.24 o 
   2   2  16        0.01       -5.69      5.96 o 
   3   2  16      347.41      343.83     13.60 o 
   4   2  16       35.99       30.28     10.82 o 
   0   3  16        5.79        4.12      6.08 o 
   1   3  16        1.78        0.26      5.82 o 
   2   3  16      431.33      477.63     12.78 o 
   3   3  16       29.57       50.77      6.29 o 
   4   3  16      139.76      145.48      8.85 o 
   0   4  16      184.37      205.47     10.11 o 
   1   4  16      129.63      126.49      9.02 o 
   2   4  16       15.39       17.66      6.02 o 
   3   4  16        0.49       10.95      5.72 o 
   4   4  16       36.85       36.75      7.43 o 
   5   4  16       43.86       39.21      9.73 o 
   0   5  16       44.56       57.44      7.50 o 
   1   5  16      149.82      154.70      8.66 o 
   2   5  16      201.05      229.20     10.91 o 
   3   5  16      268.90      299.18     11.84 o 
   4   5  16      167.98      180.54     10.43 o 
   5   5  16       23.41       18.42     19.03 o 
   0   6  16      152.39      164.80     11.62 o 
   1   6  16       83.01       98.80      9.99 o 
   2   6  16      530.84      524.60     22.12 o 
   3   6  16       87.04       95.06      9.30 o 
   4   6  16      151.00      145.41     10.12 o 
   5   6  16       20.30       34.79     13.83 o 
   1   7  16       37.53       49.10     10.31 o 
   2   7  16       82.90       93.24     20.91 o 
   3   7  16      279.80      300.81     14.49 o 
   4   7  16       54.68       52.75     12.07 o 
   5   7  16        0.69        6.96     10.76 o 
   2   8  16       76.32       65.64     13.21 o 
   3   8  16      367.24      397.31     23.18 o 
   4   8  16       38.26       29.85     11.86 o 
   5   8  16      313.06      312.64     21.05 o 
                                                 
